# Supplementary material for: Unravelling the maternal evolutionary history of the African leopard (Panthera pardus pardus)
Source: PeerJ. 2024 Apr 11;12:e17018. doi: 10.7717/peerj.17018 (PMC11016244; doi:10.7717/peerj.17018)
Supplement: Supplemental Information 3 — All sequences were downloaded from GenBank. [file peerj-12-17018-s003.txt]

	MY10MA ATAAACCTATTTATCTTCTTTATACTCACTGCAATATTTATTCTACTCCTACCTATCATTATATCCAACACTCAACTATACAAAAACAACCTATACCCCCACTATGTAAAAACCACAATCTCTTACGCCTTCACCATCAGCATAATTCCGGCTATAATATTCGTCTCCTCCGGACAAGAAGCAATTGTCTCAAACTGACATTGACTATCTATCCAAACCCTCAAATTGTCACTAAGCTTTAAACTAGATTATTTCTCGATCATCTTCATCCCTGTAGCACTTTTCGTTACATGGTCGATCATAGAATTCTCAATATGGTACATACACACAGACCCTTATATCAACCGATTCTTCAAGTATCTCCTCATATTTCTAATCACCATAATAATCCT…
	YB01MA ATAAACCTATTTATCTTCTTTATACTCACTGCAATATTTATTCTACTCCTACCTATCATTATATCCAACACTCAACTATACAAAAACAACCTATACCCCCACTATGTAAAAACCACAATCTCTTACGCCTTCACCATCAGCATAATTCCGGCTATAATATTCGTCTCCTCCGGACAAGAAGCAATTGTCTCAAACTGACATTGACTATCTATCCAAACCCTCAAATTGTCACTAAGCTTTAAACTAGATTATTTCTCGATCATCTTCATCCCTGTAGCACTTTTCGTTACATGGTCGATCATAGAATTCTCAATATGGTACATACACACAGACCCTTATATCAACCGATTCTTCAAGTATCTCCTCATATTTCTAATCACCATAATAATCCT…
	YB02MA ATAAACCTATTTATCTTCTTTATACTCACTGCAATATTTATTCTACTCCTACCTATCATTATATCCAACACTCAACTATACAAAAACAACCTATACCCCCACTATGTAAAAACCACAATCTCTTACGCCTTCACCATCAGCATAATTCCGGCTATAATATTCGTCTCCTCCGGACAAGAAGCAATTGTCTCAAACTGACATTGACTATCTATCCAAACCCTCAAATTGTCACTAAGCTTTAAACTAGATTATTTCTCGATCATCTTCATCCCTGTAGCACTTTTCGTTACATGGTCGATCATAGAATTCTCAATATGGTACATACACACAGACCCTTATATCAACCGATTCTTCAAGTATCTCCTCATATTTCTAATCACCATAATAATCCT…
	YB03FA ATAAACCTATTTATCTTCTTTATACTCACTGCAATATTTATTCTACTCCTACCTATCATTATATCCAACACTCAACTATACAAAAACAACCTATACCCCCACTATGTAAAAACCACAATCTCTTACGCCTTCACCATCAGCATAATTCCGGCTATAATATTCGTCTCCTCCGGACAAGAAGCAATTGTCTCAAACTGACATTGACTATCTATCCAAACCCTCAAATTGTCACTAAGCTTTAAACTAGATTATTTCTCGATCATCTTCATCCCTGTAGCACTTTTCGTTACATGGTCGATCATAGAATTCTCAATATGGTACATACACACAGACCCTTATATCAACCGATTCTTCAAGTATCTCCTCATATTTCTAATCACCATAATAATCCT…
	MY01FA ATAAACCTATTTATCTTCTTTATACTCACTGCAATATTTATTCTACTCCTACCTATCATTATATCCAACACTCAACTATACAAAAACAACCTATACCCCCACTATGTAAAAACCACAATCTCTTACGCCTTCACCATCAGCATAATTCCAGCTATAATATTCGTCTCCTCCGGACAAGAAGCAATTGTCTCAAACTGACATTGACTATCTATCCAAACCCTCAAATTGTCACTAAGCTTTAAACTAGATTATTTCTCGATCATCTTCATCCCTGTAGCACTTTTCGTTACATGGTCGATCATAGAATTCTCAATATGGTACATACACACAGACCCTTATATCAACCGATTCTTCAAGTATCTCCTCATATTTCTAATCACCATAATAATCCT…
	MY01MA ATAAACCTATTTATCTTCTTTATACTCACTACAATATTTATTCTACTCCTACCTATCATTACATCCAACACTCAACTATACAAAAACAACCTATACCCCCACTATGTAAAAACCACAATCTCTTACGCCTTCACCATCAGCATAATTCCGGCTATAATATTCGTATCCTCCGGACAAGAAACAATTGTCTCAAACTGACATTGACTATCAATTCAAACCCTCAAATTGTCACTAAGCTTTAAACTAGATTATTTCTCGATCATCTTCATTCCTGTAGCACTTTTCGTTACATGGTCGATCATAGAATTCTCAATATGGTACATACACACAGACCCTTATATCAACCGATTCTTCAAGTATCTCCTCATATTTCTAATTACCATAATAATCCT…
	MY02FA ATAAACCTATTTATCTTCTTTATACTCACTGCAATATTTATTCTACTCCTACCTATCATTATATCCAACACTCAACTATACAAAAACAACCTATACCCCCACTATGTAAAAACCACAATCTCTTACGCCTTCACCATCAGCATAATTCCAGCTATAATATTCGTCTCCTCCGGACAAGAAGCAATTGTCTCAAACTGACATTGACTATCTATCCAAACCCTCAAATTGTCACTAAGCTTTAAACTAGATTATTTCTCGATCATCTTCATCCCTGTAGCACTTTTCGTTACATGGTCGATCATAGAATTCTCAATATGGTACATACACACAGACCCTTATATCAACCGATTCTTCAAGTATCTCCTCATATTTCTAATCACCATAATAATCCT…
	MY02MA ATAAACCTATTTATCTTCTTTATACTCACTGCAATATTTATTCTACTCCTACCTATCATTATATCCAACACTCAACTATACAAAAACAACCTATACCCCCACTATGTAAAAACCACAATCTCTTACGCCTTCACCATCAGCATAATTCCAGCTATAATATTCGTCTCCTCCGGACAAGAAGCAATTGTCTCAAACTGACATTGACTATCTATCCAAACCCTCAAATTGTCACTAAGCTTTAAACTAGATTATTTCTCGATCATCTTCATCCCTGTAGCACTTTTCGTTACATGGTCGATCATAGAATTCTCAATATGGTACATACACACAGACCCTTATATCAACCGATTCTTCAAGTATCTCCTCATATTTCTAATCACCATAATAATCCT…
	MY03MA ATAAACCTATTTATCTTCTTTATACTCACTGCAATATTTATTCTACTCCTACCTATCATTATATCCAACACTCAACTATACAAAAACAACCTATACCCCCACTATGTAAAAACCACAATCTCTTACGCCTTCACCATCAGCATAATTCCAGCTATAATATTCGTCTCCTCCGGACAAGAAGCAATTGTCTCAAACTGACATTGACTATCTATCCAAACCCTCAAATTGTCACTAAGCTTTAAACTAGATTATTTCTCGATCATCTTCATCCCTGTAGCACTTTTCGTTACATGGTCGATCATAGAATTCTCAATATGGTACATACACACAGACCCTTATATCAACCGATTCTTCAAGTATCTCCTCATATTTCTAATCACCATAATAATCCT…
	MY04MJ ATAAACCTATTTATCTTCTTTATACTCACTGCAATATTTATTCTACTCCTACCTATCATTATATCCAACACTCAACTATACAAAAACAACCTATACCCCCACTATGTAAAAACCACAATCTCTTACGCCTTCACCATCAGCATAATTCCGGCTATAATATTCGTCTCCTCCGGACAAGAAGCAATTGTCTCAAACTGACATTGACTATCTATCCAAACCCTCAAATTGTCACTAAGCTTTAAACTAGATTATTTCTCGATCATCTTCATCCCTGTAGCACTTTTCGTTACATGGTCGATCATAGAATTCTCAATATGGTACATACACACAGACCCTTATATCAACCGATTCTTCAAGTATCTCCTCATATTTCTAATCACCATAATAATCCT…
	MY05MJ ATAAACCTATTTATCTTCTTTATACTCACTGCAATATTTATTCTACTCCTACCTATCATTATATCCAACACTCAACTATACAAAAACAACCTATACCCCCACTATGTAAAAACCACAATCTCTTACGCCTTCACCATCAGCATAATTCCAGCTATAATATTCGTCTCCTCCGGACAAGAAGCAATTGTCTCAAACTGACATTGACTATCTATCCAAACCCTCAAATTGTCACTAAGCTTTAAACTAGATTATTTCTCGATCATCTTCATCCCTGTAGCACTTTTCGTTACATGGTCGATCATAGAATTCTCAATATGGTACATACACACAGACCCTTATATCAACCGATTCTTCAAGTATCTCCTCATATTTCTAATCACCATAATAATCCT…
	MY07MA ATAAACCTATTTATCTTCTTTATACTCACTGCAATATTTATTCTACTCCTACCTATCATTATATCCAACACTCAACTATACAAAAACAACCTATACCCCCACTATGTAAAAACCACAATCTCTTACGCCTTCACCATCAGCATAATTCCGGCTATAATATTCGTCTCCTCCGGACAAGAAGCAATTGTCTCAAACTGACATTGACTATCTATCCAAACCCTCAAATTGTCACTAAGCTTTAAACTAGATTATTTCTCGATCATCTTCATCCCTGTAGCACTTTTCGTTACATGGTCGATCATAGAATTCTCAATATGGTACATACACACAGACCCTTATATCAACCGATTCTTCAAGTATCTCCTCATATTTCTAATCACCATAATAATCCT…
	MY08MA ATAAACCTATTTATCTTCTTTATACTCACTGCAATATTTATTCTACTCCTACCTATCATTATATCCAACACTCAACTATACAAAAACAACCTATACCCCCACTATGTAAAAACCACAATCTCTTACGCCTTCACCATCAGCATAATTCCGGCTATAATATTCGTCTCCTCCGGACAAGAAGCAATTGTCTCAAACTGACATTGACTATCTATCCAAACCCTCAAATTGTCACTAAGCTTTAAACTAGATTATTTCTCGATCATCTTCATCCCTGTAGCACTTTTCGTTACATGGTCGATCATAGAATTCTCAATATGGTACATACACACAGACCCTTATATCAACCGATTCTTCAAGTATCTCCTCATATTTCTAATCACCATAATAATCCT…
	MY09MA ATAAACCTATTTATCTTCTTTATACTCACTGCAATATTTATTCTACTCCTACCTATCATTATATCCAACACTCAACTATACAAAAACAACCTATACCCCCACTATGTAAAAACCACAATCTCTTACGCCTTCACCATCAGCATAATTCCAGCTATAATATTCGTATCCTCCGGACAAGAAACAATTGTCTCAAACTGACATTGACTATCAATTCAAACCCTCAAATTGTCACTAAGCTTTAAACTAGATTATTTCTCGATCATCTTCACCCCTGTAGCACTTTTCGTTACATGATCGATCATAGAATTCTCAATATGGTACATACACACAGACCCTTATATCAACCGATTCTTCAAGTATCTCCTCATATTTCTAATTACCATAATAATCCT…
	AN01MA ATAAACCTATTTATCTTCTTTATACTCACTGCAATATTTATTCTACTCCTACCTATCATTATATCCAACACTCAACTATACAAAAACAACCTATACCCCCACTATGTAAAAACCACAATCTCTTACGCCTTCACCATCAGCATAATTCCAGCTATAATATTCGTCTCCTCCGGACAAGAAGCAATTGTCTCAAACTGACATTGACTATCTATCCAAACCCTCAAATTGTCACTAAGCTTTAAACTAGATTATTTCTCGATCATCTTCATCCCTGTAGCACTTTTCGTTACATGGTCGATCATAGAATTCTCAATATGGTACATACACACAGACCCTTATATCAACCGATTCTTCAAGTATCTCCTCATATTTCTAATCACCATAATAATCCT…
	AN02MA ATAAACCTATTTATCTTCTTTATACTCACTGCAATATTTATTCTACTCCTACCTATCATTATATCCAACACTCAACTATACAAAAACAACCTATACCCCCACTATGTAAAAACCACAATCTCTTACGCCTTCACCATCAGCATAATTCCAGCTATAATATTCGTCTCCTCCGGACAAGAAGCAATTGTCTCAAACTGACATTGACTATCTATCCAAACCCTCAAATTGTCACTAAGCTTTAAACTAGATTATTTCTCGATCATCTTCATCCCTGTAGCACTTTTCGTTACATGGTCGATCATAGAATTCTCAATATGGTACATACACACAGACCCTTATATCAACCGATTCTTCAAGTATCTCCTCATATTTCTAATCACCATAATAATCCT…
	AN03MA ATAAACCTATTTATCTTCTTTATACTCACTGCAATATTTATTCTACTCCTACCTATCATTATATCCAACACTCAACTATACAAAAACAACCTATACCCCCACTATGTAAAAACCACAATCTCTTACGCCTTCACCATCAGCATAATTCCGGCTATAATATTCGTCTCCTCCGGACAAGAAGCAATTGTCTCAAACTGACATTGACTATCTATCCAAACCCTCAAATTGTCACTAAGCTTTAAACTAGATTATTTCTCGATCATCTTCATCCCTGTAGCACTTTTCGTTACATGGTCGATCATAGAATTCTCAATATGGTACATACACACAGACCCTTATATCAACCGATTCTTCAAGTATCTCCTCATATTTCTAATCACCATAATAATCCT…
	LD01FA ATAAACCTATTTATCTTCTTTATACTCACTGCAATATTTATTCTACTCCTACCTATCATTACATCCAACACTCAACTATACAAAAACAACCTATACCCCCACTATGTAAAAACCACAATCTCTTACGCCTTCACCATCAGCATAATTCCGGCTATAATATTCGTATCCTCCGGACAAGAAACAATTGTCTCAAACTGACATTGACTATCAATTCAAACCCTCAAATTGTCACTAAGCTTTAAACTAGATTATTTCTCGATCATCTTCATCCCTGTAGCACTCTTCGTTACATGGTCGATCATAGAATTCTCAATATGGTACATACACACAGACCCTTATATCAACCGATTCTTCAAGTATCTCCTCATATTTCTAATCACCATAATAGTCCT…
	LD01MA ATAAACCTATTTATCTTCTTTATACTCACTGCAATATTTATTCTACTCCTACCTATCATTACATCCAACACTCAACTATACAAAAACAACCTATACCCCCACTATGTAAAAACCACAATCTCTTACGCCTTCACCATCAGCATAATTCCGGCTATAATATTCGTATCCTCCGGACAAGAAACAATTGTCTCAAACTGACATTGACTATCAATTCAAACCCTCAAATTGTCACTAAGCTTTAAACTAGATTATTTCTCGATCATCTTCATCCCTGTAGCACTCTTCGTTACATGGTCGATCATAGAATTCTCAATATGGTACATACACACAGACCCTTATATCAACCGATTCTTCAAGTATCTCCTCATATTTCTAATCACCATAATAGTCCT…
	LD02FA ATAAACCTATTTATCTTCTTTATACTCACTGCAATATTTATTCTACTCCTACCTATCATTATATCCAACACTCAACTATACAAAAACAACCTATACCCCCACTATGTAAAAACCACAATCTCTTACGCCTTCACCATCAGCATAATTCCAGCTATAATATTCGTATCCTCCGGACAAGAAACAATTGTCTCAAACTGACATTGACTATCAATTCAAACCCTCAAATTGTCACTAAGCTTTAAACTAGATTATTTCTCGATCATCTTCACCCCTGTAGCACTTTTCGTTACATGGTCGATCATAGAATTCTCAATATGGTACATACACACAGACCCTTATATCAACCGATTCTTCAAGTATCTCCTCATATTTCTAATTACCATAATAATCCT…
	LD02MA ATAAACCTATTTATCTTCTTTATACTCACTGCAATATTTATTCTACTCCTACCTATCATTACATCCAACACTCAACTATACAAAAACAACCTATACCCCCACTATGTAAAAACCACAATCTCTTACGCCTTCACCATCAGCATAATTCCGGCTATAATATTCGTATCCTCCGGACAAGAAACAATTGTCTCAAACTGACATTGACTATCAATTCAAACCCTCAAATTGTCACTAAGCTTTAAACTAGATTATTTCTCGATCATCTTCATCCCTGTAGCACTCTTCGTTACATGGTCGATCATAGAATTCTCAATATGGTACATACACACAGACCCTTATATCAACCGATTCTTCAAGTATCTCCTCATATTTCTAATCACCATAATAGTCCT…
	LD03FA ATAAACCTATTTATCTTCTTTATACTCACTGCAATATTTATTCTACTCCTACCTATCATTACATCCAACACTCAACTATACAAAAACAACCTATACCCCCACTATGTAAAAACCACAATCTCTTACGCCTTCACCATCAGCATAATTCCGGCTATAATATTCGTATCCTCCGGACAAGAAACAATTGTCTCAAACTGACATTGACTATCAATTCAAACCCTCAAATTGTCACTAAGCTTTAAACTAGATTATTTCTCGATCATCTTCATCCCTGTAGCACTCTTCGTTACATGGTCGATCATAGAATTCTCAATATGGTACATACACACAGACCCTTATATCAACCGATTCTTCAAGTATCTCCTCATATTTCTAATCACCATAATAGTCCT…
	LD03MA ATAAACCTATTTATCTTCTTTATACTCACTGCAATATTTATTCTACTCCTACCTATCATTACATCCAACACTCAACTATACAAAAACAACCTATACCCCCACTATGTAAAAACCACAATCTCTTACGCCTTCACCATCAGCATAATTCCGGCTATAATATTCGTATCCTCCGGACAAGAAACAATTGTCTCAAACTGACATTGACTATCAATTCAAACCCTCAAATTGTCACTAAGCTTTAAACTAGATTATTTCTCGATCATCTTCATCCCTGTAGCACTCTTCGTTACATGGTCGATCATAGAATTCTCAATATGGTACATACACACAGACCCTTATATCAACCGATTCTTCAAGTATCTCCTCATATTTCTAATCACCATAATAGTCCT…
	LD04FA ATAAACCTATTTATCTTCTTTATACTCACTGCAATATTTATTCTACTCCTACCTATCATTACATCCAACACTCAACTATACAAAAACAACCTATACCCCCACTATGTAAAAACCACAATCTCTTACGCCTTCACCATCAGCATAATTCCGGCTATAATATTCGTATCCTCCGGACAAGAAACAATTGTCTCAAACTGACATTGACTATCAATTCAAACCCTCAAATTGTCACTAAGCTTTAAACTAGATTATTTCTCGATCATCTTCATCCCTGTAGCACTCTTCGTTACATGGTCGATCATAGAATTCTCAATATGGTACATACACACAGACCCTTATATCAACCGATTCTTCAAGTATCTCCTCATATTTCTAATCACCATAATAGTCCT…
	LD04MA ATAAACCTATTTATCTTCTTTATACTCACTGCAATATTTATTCTACTCCTACCTATCATTACATCCAACACTCAACTATACAAAAACAACCTATACCCCCACTATGTAAAAACCACAATCTCTTACGCCTTCACCATCAGCATAATTCCGGCTATAATATTCGTATCCTCCGGACAAGAAACAATTGTCTCAAACTGACATTGACTATCAATTCAAACCCTCAAATTGTCACTAAGCTTTAAACTAGATTATTTCTCGATCATCTTCATCCCTGTAGCACTCTTCGTTACATGGTCGATCATAGAATTCTCAATATGGTACATACACACAGACCCTTATATCAACCGATTCTTCAAGTATCTCCTCATATTTCTAATCACCATAATAGTCCT…
	LD05FA ATAAACCTATTTATCTTCTTTATACTCACTGCAATATTTATTCTACTCCTACCTATCATTACATCCAACACTCAACTATACAAAAACAACCTATACCCCCACTATGTAAAAACCACAATCTCTTACGCCTTCACCATCAGCATAATTCCGGCTATAATATTCGTATCCTCCGGACAAGAAACAATTGTCTCAAACTGACATTGACTATCAATTCAAACCCTCAAATTGTCACTAAGCTTTAAACTAGATTATTTCTCGATCATCTTCATCCCTGTAGCACTCTTCGTTACATGGTCGATCATAGAATTCTCAATATGGTACATACACACAGACCCTTATATCAACCGATTCTTCAAGTATCTCCTCATATTTCTAATCACCATAATAGTCCT…
	LD05MA ATAAACCTATTTATCTTCTTTATACTCACTGCAATATTTATTCTACTCCTACCTATCATTATATCCAACACTCAACTATACAAAAACAACCTATACCCCCACTATGTAAAAACCACAATCTCTTACGCCTTCACCATCAGCATAATTCCAGCTATAATATTCGTATCCTCCGGACAAGAAACAATTGTCTCAAACTGACATTGACTATCAATTCAAACCCTCAAATTGTCACTAAGCTTTAAACTAGATTATTTCTCGATCATCTTCACCCCTGTAGCACTTTTCGTTACATGGTCGATCATAGAATTCTCAATATGGTACATACACACAGACCCTTATATCAACCGATTCTTCAAGTATCTCCTCATATTTCTAATTACCATAATAATCCT…
	LD06FA ATAAACCTATTTATCTTCTTTATACTCACTGCAATATTTATTCTACTCCTACCTATCATTATATCCAACACTCAACTATACAAAAACAACCTATACCCCCACTATGTAAAAACCACAATCTCTTACGCCTTCACCATCAGCATAATTCCAGCTATAATATTCGTATCCTCCGGACAAGAAACAATTGTCTCAAACTGACATTGACTATCAATTCAAACCCTCAAATTGTCACTAAGCTTTAAACTAGATTATTTCTCGATCATCTTCACCCCTGTAGCACTTTTCGTTACATGGTCGATCATAGAATTCTCAATATGGTACATACACACAGACCCTTATATCAACCGATTCTTCAAGTATCTCCTCATATTTCTAATTACCATAATAATCCT…
	LD07FA ATAAACCTATTTATCTTCTTTATACTCACTGCAATATTTATTCTACTCCTACCTATCATTATATCCAACACTCAACTATACAAAAACAACCTATACCCCCACTATGTAAAAACCACAATCTCTTACGCCTTCACCATCAGCATAATTCCAGCTATAATATTCGTATCCTCCGGACAAGAAACAATTGTCTCAAACTGACATTGACTATCAATTCAAACCCTCAAATTGTCACTAAGCTTTAAACTAGATTATTTCTCGATCATCTTCACCCCTGTAGCACTTTTCGTTACATGGTCGATCATAGAATTCTCAATATGGTACATACACACAGACCCTTATATCAACCGATTCTTCAAGTATCTCCTCATATTTCTAATTACCATAATAATCCT…
	LD08FA ATAAACCTATTTATCTTCTTTATACTCACTGCAATATTTATTCTACTCCTACCTATCATTACATCCAACACTCAACTATACAAAAACAACCTATACCCCCACTATGTAAAAACCACAATCTCTTACGCCTTCACCATCAGCATAATTCCGGCTATAATATTCGTATCCTCCGGACAAGAAACAATTGTCTCAAACTGACATTGACTATCAATTCAAACCCTCAAATTGTCACTAAGCTTTAAACTAGATTATTTCTCGATCATCTTCATCCCTGTAGCACTCTTCGTTACATGGTCGATCATAGAATTCTCAATATGGTACATACACACAGACCCTTATATCAACCGATTCTTCAAGTATCTCCTCATATTTCTAATCACCATAATAGTCCT…
	SK01MA ATAAACCTATTTATCTTCTTTATACTCACTGCAATATTTATTCTACTCCTACCTATCATTATATCCAACACTCAACTATACAAAAACAACCTATACCCCCACTATGTAAAAACCACAATCTCTTACGCCTTCACCATCAGCATAATTCCAGCTATAATATTCGTCTCCTCCGGACAAGAAGCAATTGTCTCAAACTGACATTGACTATCTATCCAAACCCTCAAATTGTCACTAAGCTTTAAACTAGATTATTTCTCGATCATCTTCATCCCTGTAGCACTTTTCGTTACATGGTCGATCATAGAATTCTCAATATGGTACATACACACAGACCCTTATATCAACCGATTCTTCAAGTATCTCCTCATATTTCTAATCACCATAATAATCCT…
	SK02MA ATAAACCTATTTATCTTCTTTATACTCACTGCAATATTTATTCTACTCCTACCTATCATTATATCCAACACTCAACTATACAAAAACAACCTATACCCCCACTATGTAAAAACCACAATCTCTTACGCCTTCACCATCAGCATAATTCCAGCTATAATATTCGTCTCCTCCGGACAAGAAGCAATTGTCTCAAACTGACATTGACTATCTATCCAAACCCTCAAATTGTCACTAAGCTTTAAACTAGATTATTTCTCGATCATCTTCATCCCTGTAGCACTTTTCGTTACATGGTCGATCATAGAATTCTCAATATGGTACATACACACAGACCCTTATATCAACCGATTCTTCAAGTATCTCCTCATATTTCTAATCACCATAATAATCCT…
	MY11MA ATAAACCTATTTATCTTCTTTATACTCACTACAATATTTATTCTACTCCTACCTATCATTACATCCAACACTCAACTATACAAAAACAACCTATACCCCCACTATGTAAAAACCACAATCTCTTACGCCTTCACCATCAGCATAATTCCGGCTATAATATTCGTATCCTCCGGACAAGAAACAATTGTCTCAAACTGACATTGACTATCAATTCAAACCCTCAAATTGTCACTAAGCTTTAAACTAGATTATTTCTCGATCATCTTCATTCCTGTAGCACTTTTCGTTACATGGTCGATCATAGAATTCTCAATATGGTACATACACACAGACCCTTATATCAACCGATTCTTCAAGTATCTCCTCATATTTCTAATTACCATAATAATCCT…
	ZMUC24ALG ATAAACCTATTTATCTTCTTTATACTCACTGCAATATTTATTCTACTCCTACCTATCATTATATCCAACACTCAACTATACAAAAACAACCTATACCCCCACTATGTAAAAACCACAATCTCTTACGCCTTCACCATCAGCATAATTCCGGCTATAATATTCGTCTCCTCCGGACAAGAAACAATTGTCTCAAACTGACATTG?CTATCTATCCAAACCCTCAAATTGTCACTAAGCTTTAAACTAGA?TATTTCTCGACCATCTTCATCCCTGTAGCACTTTTCGTTACATGGTCGATCATAGAATTCTCAATATGGTACATACACACAGACCCCTATATCAACCGATTCTTCAAGTATCTCCTCATATTTCTAATCACCATAATAAT…
	ZMUC25ZA ATAAACCTATTTATCTTCTTTATACTCACTGCAATATTTATTCTACTCCTACCTATCATTATATCCAACACTCAACTATACAAAAACAACCTATACCCCCACTATGTAAAAACCACAATCTCTTACGCCTTCACCATCAGCATAATTCCGGCTATAATATTCGTCTCCTCCGGACAAGAAACAATTGTCTCAAACTGACATTGGCTATCTATCCAAACCCTCAAATTGTCACTAAGCTTTAAACTAGACTATTTCTCGACCATCTTCATCCCTGTAGCACTTTTCGTTACATGGTCGATCATAGAATTCTCAATATGGTACATACACACAGACCCCTATATCAACCGATTCTTCAAGTATCTCCTCATATTTCTAATCACCATAATAATC…
	ZMUC2115KEN ATAAACCTATTTATCTTCTTTATACTCACTGCAATATTTATTCTACTCCTACCTATCATTATATCCAACACTCAACTATACAAAAACAACCTATACCCCCACTATGTAAAAACCACAATCTCTTACGCCTTCACCATCAGCATAATTCCGGCTATAATATTCGTCTCCTCCGGACAAGAAGCAATTGTCTCAAACTGACATTGACTATCTATCCAAACCCTCAAATTGTCACTAAGCTTTAAACTAGATTATTTCTCGATCATCTTCATCCCTGTAGCACTTTTCGTTACATGGTCGATCATAGAATTCTCAATATGGTACATACACACAGACCCTTATATCAACCGATTCTTCAAGTATCTCCTCATATTTCTAATCACCATAATA…
	ZMUC3490KEN ATAAACCTATTTATCTTCTTTATACTCACTGCAATATTTATTCTACTCCTACCTATCATTATATCCAACACTCAACTATACAAAAACAACCTATACCCCCACTATGTAAAAACCACAATCTCTTACGCCTTCACCATCAGCATAATTCCGGCTATAATATTTGTCTCCTCCGGACAAGAAGCAATTGTCTCAAACTGACATTGACTATCTATCCAAACCCTCAAATTGTCACTAAGCTTTAAACTAGATTATTTCTCGATCATCTTCATCCCTGTAGCACTTTTCGTTACATGGTCGATCATAGAATTCTCAATATGGTACATACACACAGACCCTTATATCAACCGATTCTTCAAGTATCTCCTCATATTTCTAATCACCATAATA…
	ZMUC3980BRN ATAAACCTATTTA?CTTCTTTATACTCACTGCAATATTTATTCTACTCCTACCTATCATTACATCCAACACTCAACTATACAAAAACAACCTATACCCCCACTATGTAAAAACCACAATCTCTTACGCCTTCACCATCAGCATAATTCCGGCTATAATATTCGTATCCTCCGGACAAGAAATAATTGTCTCAAACTGACATTGACTATCAATTCAAACCCTCAAATTGTCACTAAGCTTTAAACTAGATTATTTCTCGATCATCTTCATCCCTGTAGCACTTTTCGTTACATGGTCGATCATAGAATTCTCAATATGGTACATACACACAGACCCCTATATCAACCGATTCTTCAAGTATCTCCTCATATTTCTAATTACCATAATA…
	ZMUC3739DRC ATAAACCTATTTATCTTCTTTATACTCACTGCAATATTTATTCTACTCCTACCTATTATTATATCCAACACTCAACTATACAAAAACAACCTATACCCCCACTATGTAAAAACCACAATCTCTTACGCCTTCACCATCAGCATAATTCCGGCTATAATATTTGTCTCCTCCGGACAAGAAGCAATTGTCTCAAACTGACATTGACTATCTATCCAAACCCTCAAATTGTCACTAAGCTTTAAACTAGATTATTTCTCGATCATCTTCATCCCTGTAGCACTTTTCGTTACATGGTCGATCATAGAATTCTCAATATGGTACATACACACAGACCCTTATATCAACCGATTCTTCAAGTATCTCCTCATATTTCTAATCACCATAATA…
	ZMUC4446ZAM ATAAACCTATTTATCTTCTTTATACTCACTGCAATATTTATTCTACTCCTACCTATCATTATATCCAACACTCAACTATACAAAAACAACCTATACCCCCACTATGTAAAAACCACAATCTCTTACGCCTTCACCATCAGCATAATTCCGGCTATAATATTCGTCTCCTCCGGACAAGAAGCAATTGTCTCAAACTGACATTGACTATCTATCCAAACCCTCAAATTGTCACTAAGCTT?????????????????????????TTCATCCCTGTAGCACTTTTCGTTACATGGTCGATCATAGAATTCTCAATATGGTA?ATACACACAGACCCTTATATCAACCGATTCTTCAAGTATCTCCTCATATTTCTAATCACCATAATA…
	ZMUC5719NI ATAAACCTATTTATCTTCTTTATACTCACTGCAATATTTATTCTACTCCTACCTATCATTATATCCAACACTCAACTATACAAAAACAACCTATACCCCCACTATGTAAAAACCACAATCTCTTACGCCTTCACCATCAGCATAATTCCGGCTATAATATTCGTCTCCTCCGGACAAGAAGCAATTGTCTCAAACTGACATTGACTATCTATCCAAACCCTCAAATTGTCACTAAGCTTTAAACTAGATTATTTC??????????TCATCCCTGTAGCACTTTTCGTTACATGGTCGATCATAGAATTCTCAATATGGTACATACACACAGACCCTTATATCAACCGATTCTTCAAGTATCTCCTCATATTTCTAATCACCATAATAA…
	ZMUCC007TAN ATAAACCTATTTATCTTCTTTATACTCACTGCAATATTTATTCTACTCCTACCTATCATTATATCCAACACTCAACTATACAAAAACAACCTATACCCCCACTATGTAAAAACCACAATCTCTTACGCCTTCACCATCAGCATAATTCCGGCTATAATATTCGTCTCCTCCGGACAAGAAGCAATTGTCTCAAACTGACATTGACTATCTATCCAAACCCTCAAATTGTCACTAAGCTTTAAACTAGATTATTTCTCGATCATCTTCATCCCTGTAGCACTTTTCGTTACATGGTCGATCATAGAATTCTCAATATGGTACATACACACAGACCCTTATATCAACCGATTCTTCAAGTATCTCCTCATATTTCTAATCACCATAATA…
	137S1KNP ATAAACCTATTTATCTTCTTTATACTCACTGCAATATTTATCCTACTCCTACCTATCATTATATCCAACACTCAACTATACAAAAACAACCTATACCCCCACTATGTAAAAACCACAATCTCTTACGCCTTCACCATCAGCATAATTCCAGCTATAATATTCGT?TCCTCCGGACAAGAAGCAATTGTCTCAAACTGACATTGACTATCTATCCAAACCCTCAAATTGTCACTAAGCTTTAAACTAGATTATTTCTCGATCATCTTCATCCCTGTAGCACTTTTCGTTACATGGTCGATCATAGAATTCTCAATATGGTACATACACACAGACCCTTATATCAACCGATTCTTCAAGTATCTCCTCATATTTCTAATCACCATAATAATC…
	83S2KNP ATAAACCTATTTATCTTCTTTATACTCACTGCAATATTTAT?CTACTCCTACCTATCATTATATCCAACACTCAACTATACAAAAACAACCTATACCCCCACTATGTAAAAACCACAATCTCTTACGCCTTCACCATCAGCATAATTCC?GCTATAATATTCGT?TCCTCCGGACAAGAAGCAATTGTCTCAAACTGACATTGACTATCTATCCAAACCCTCAAATTGTCACTAAGCTTTAAACTAGATTATTTCTCGATCATCTTCATCCCTGTAGCACTTTTCGTTACATGGTCGATCATAGAATTCTCAATATGGTACATACACACAGACCCTTATATCAACCGATTGTTCAAGTATCTCCTCATATTTCTAATCACCATAATAATCC…
	801S3NAM ATAAACCTATTTATCTTCTTTATACTCACTGCAATATTTATTCTACTCCTACCTATCATTATATCCAACACTCAACTATACAAAAACAACCTATACCCCCACTATGTAAAAACCACAATCTCTTACGCCTTCACCATCAGCATAATTCCGGCTATAATATTCGTCTCCTCCGGACAAGAAGCAATTGTCTCAAACTGACATTGACTATCTATCCAAACCCTCAAATTGTCACTAAGCTTTAAACTAGATTATTTCTCGATCATCTTCATCCCTGTAGCACTTTTCGTTACATGGTCGATCATAGAATTCTCAATATGGTACATACACACAGACCCTTATATCAACCGATT?TTCAAGTATCTCCTCATATTTCTAATCACCATAATAATC…
	802S5NAM ATAAACCTATTTATCTTCTTTATACTCACTGCAATATTTATTCTACTCCTACCTATCATTATATCCAACACTCAACTATACAAAAACAACCTATACCCCCACTATGTAAAAACCACAATCTCCTACGCCTTCACCATCAGCATAATTCCGGCTATAATATTCGTCTCCTCCGGACAAGAAGCAATTGTCTCAAACTGACATTGACTATCTATCCAAACCCTCAAATTGTCACTAAGCTTTAAACTAGATTATTTCTCGATCATCTTCATCCCTGTAGCACTTTTCGTTACATGGTCGATCATAGAATTCTCAATATG?TACATACACACAGACCCTTATATCAACCGATTCTTCAAGTATCTCCTCATATTTCTAATCACCATAATAATC…
	803S3NAM ATAAACCTATTTATCTTCTTTATACTCACTGCAATATTTATTCTACTCCTACCTATCATTATATCCAACACTCAACTATACAAAAACAACCTATACCCCCACTATGTAAAAACCACAATCTCTTACGCCTTCACCATCAGCATAATTCCGGCTATAATATTCGTCTCCTCCGGACAAGAAGCAATTGTCTCAAACTGACATTGACTATCTATCCAAACCCTCAAATTGTCACTAAGCTTTAAACTAGATTATTTCTCGATCATCTTCATCCCTGTAGCACTTTTCGTTACATGGTCGATCATAGAATTCTCAATATGGTACATACACACAGACCCTTATATCAACCGATT?TTCAAGTATCTCCTCATATTTCTAATCACCATAATAATC…
	804S3BOT ATAAACCTATTTATCTTCTTTATACTCACTGCAATATTTATTCTACTCCTACCTATCATTATATCCAACACTCAACTATACAAAAACAACCTATACCCCCACTATGTAAAAACCACAATCTCTTACGCCTTCACCATCAGCATAATTCCGGCTATAATATTCGTCTCCTCCGGACAAGAAGCAATTGTCTCAAACTGACATTGACTATCTATCCAAACCCTCAAATTGTCACTAAGCTTTAAACTAGATTATTTCTCGATCATCTTCATCCCTGTAGCACTTTTCGTTACATGGTCGATCATAGAATTCTCAATATGGTACATACACACAGACCCTTATATCAACCGATT?TTCAAGTATCTCCTCATATTTCTAATCACCATAATAATC…
	134S6KNP ATAAACCTATTTATCTTCTTTATACTCACTGCAATATTTATTCTACTCCTACCTATTATTATATCCAACACTCAACTATACAAAAACAACCTATACCCCCACTATGTAAAAACCACAATCTCTTACGCCTTCACCACCAGCATAATTCCGGCTATAATATTTGTCTCCTCCGGACAAGAAGCAATTGTCTCAAACTGACATTGACTATCTATCCAAACCCTCAAATTGTCACTAAGCTTTAAACTAGATTATTTCTCGATCATCTTCATCCCTGTAGCACTTTTCGTTACATGGTCGATCATAGAATTCTCAATATGGTACATACACACAGACCCTTATATCAACCGATTCTTCAAGTATCTCCTCATATTTCTAATCACCATAATAATC…
	135S7KNP ATAAACCTATTTATCTTCTTTATACTCACTGCAATATTTATTCTACTCCTACCTATCATTATATCCAACACTCAACTATACAAAAACAACCTATACCCCCACTATGTAAAAACCACAATCTCTTACGCCTTCACCATCAGCATAATTCCGGCTATAATATTCGTCTCCTCCGGACAAGAAGCAATTGTCTCAAACTGACATTGACTATCTATCCAAACCCTCAAATTGTCACTAAGCTTTAAACTAGATTATTTCTCGATCATCTTCATCCCTGTAGCACTTTTCGTTACATGGTCGATCATAGAATTCTCAATATGGTACATACACACAGACCCTTATATCAACCGATTGTTCAAGTATCTCCTCATATTTCTAATCACTATAATAATC…
	136S8KNP ATAAACCTATTTATCTTCTTTATACTCACTGCAATATTTATTCTACTCCTACCTATCATTATATCCAACACTCAACTATACAAAAACAACCTATACCCCCACTATGTAAAAACCACAATCTCTTACGCCTTCACCATCAGCATAATTCCGGCTGTAATATTCGTCTCCTCCGGACAAGAAGCAATTGTCTCAAACTGACATTGACTATCTATCCAAACCCTCAAATTGTCACTAAGCTTTAAACTAGATTATTTCTCGATCATTTTCATCCCTGTAGCACTTTTCGTTACATGGTCGATCATAGAATTCTCAATATG?TACATACACACAGACCCTTATATCAACCGATT?TTCAAGTATCTCCTCATATTTCTAATCACTATAATAATC…
	33S4ZIM	ATAAACCTATTTATCTTCTTTATACTCACTGCAATATTTATTCTACTCCTACCTATCATTATATCCAACACTCAACTATACAAAAACAACCTATACCCCCACTATGTAAAAACCACAATCTCTTACGCCTTCACCATCAGCATAATTCCGGCTATAATATTCGTCTCCTCCGGACAAGAAGCAATTGTCTCAAACTGACATTGACTATCTATCCAAACCCTCAAATTGTCACTAAGCTTTAAACTAGATTATTTCTCGATCATCTTCATCCCTGTAGCACTTTTCGTTACATGGTCGATCATAGAATTCTCAATATGGTACATACACACAGACCCTTATATCAACCGATTCTTCAAGTATCTCCTCATATTTCTAATCACCATAATAATCCTAGTAACC…
	35S4ZIM ATAAACCTATTTATCTTCTTTATACTCACTGCAATATTTATTCTACTCCTACCTATCATTATATCCAACACTCAACTATACAAAAACAACCTATACCCCCACTATGTAAAAACCACAATCTCTTACGCCTTCACCATCAGCATAATTCCGGCTATAATATTCGTCTCCTCCGGACAAGAAGCAATTGTCTCAAACTGACATTGACTATCTATCCAAACCCTCAAATTGTCACTAAGCTTTAAACTAGATTATTTCTCGATCATCTTCATCCCTGTAGCACTTTTCGTTACATGGTCGATCATAGAATTCTCAATATGGTACATACACACAGACCCTTATATCAACCGATTCTTCAAGTATCTCCTCATATTTCTAATCACCATAATAATCC…
	38S4ZIM ATAAACCTATTTATCTTCTTTATACTCACTGCAATATTTATTCTACTCCTACCTATCATTATATCCAACACTCAACTATACAAAAACAACCTATACCCCCACTATGTAAAAACCACAATCTCTTACGCCTTCACCATCAGCATAATTCCGGCTATAATATTCGTCTCCTCCGGACAAGAAGCAATTGTCTCAAACTGACATTGACTATCTATCCAAACCCTCAAATTGTCACTAAGCTTTAAACTAGATTATTTCTCGATCATCTTCATCCCTGTAGCACTTTTCGTTACATGGTCGATCATAGAATTCTCAATATGGTACATACACACAGACCCTTATATCAACCGATTCTTCAAGTATCTCCTCATATTTCTAATCACCATAATAATCC…
	37S9ZIM ATAAACCTATTTATCTTCTTTATACTCACTACAATATTTATTCTACTCCTACCTATCATTACATCCAACACTCAACTATACAAAAACAACCTATACCCCCACTATGTAAAAACCACAATCTCTTACGCCTTCACCATCAGCATAATTCCGGCTATAATATTCGTATCCTCCGGACAAGAAACAATTGTCTCAAACTGACATTGACTATCAATTCAAACCCTCAAATTGTCACTAAGCTTTAAACTAGATTATTTCTCGATCATCTTCATTCCTGTAGCACTTTTCGTTACATGGTCGATCATAGAATTCTCAATATGGTACATACACACAGACCCTTATATCAACCGATTCTTCAAGTATCTCCTCATATTTCTAATCACTATAATAATCC…
	M34747KEN ATAAACCTATTTATCTTCTTTATACTCACTGCAATATTTATTCTACTCCTACCTATCATTATATCCAACACTCAACTATACAAAAACAACCTATACCCCCACTATGTAAAAACCACAATCTCTTACGCCTTCACCATCAGCATAATTCCGGCTATAATATTCGTCTCCTCCGGACAAGAAGCAATTGTCTCAAACTGACATTGACTATCTATCCAAACCCTCAAATTGTCACTAAGCTTTAAACTAGATTATTTCTCGATCATCTTCATCCCTGTAGCACTTTTCGTTACATGGTCGATCATAGAATTCTCAATATGGTACATACACACAGACCCTTATATCAACCGATTCTTCAAGTATCTCCTCATATTTCTAATCACCATAATAAT…
	M85161TAN ATAAACCTATTTATCTTCTTTATACTCACTGCAATATTTATTCTACTCCTACCTATTATTATATCCAACACTCAACTATACAAAAACAACCTATACCCCCACTATGTAAAAACCACAATCTCTTACGCCTTCACCATCAGCATAATTCCGGCTATAATATTTGTCTCCTCCGGACAAGAAGCAATTGTCTCAAACTGACATTGACTATCTATCCAAACCCTCAAATTGTCACTAAGCTTTAAACTAGATTATTTCTCGATCATCTTCATCCCTGTAGCACTTTTCGTTACATGGTCGATCATAGAATTCTCAATATGGTACATACACACAGACCCTTATATCAACCGATTCTTCAAGTATCTCCTCATATTTCTAATCACCATAATAAT…
	M170294CAM ATAAACCTATTTATCTTCTTTATACTCACTGCAATATTTATTCTACTCCTACCTATCATTATATCCAACACTCAACTATACAAAAACAACCTATACCCCCACTATGTAAAAACCACAATCTCTTACGCCTTCACCATCAGCATAATTCCGGCTATAATATTCGTCTCCTCCGGACAAGAAGCAATTGTCTCAAACTGACATTGACTATCTATCCAAACCCTCAAATTGTCACTAAGCTTTAAACTAGATTATTTCTCGATCATTTTCATCCCTGTAGCACTTTTCGTTACATGGTCGATCATAGAATTCTCAATATGGTACATACACACAGACCCTTATATCAACCGATTCTTCAAGTATCTCCTCATATTTCTAATCACCATAATAA…
	M170302CAM ATAAACTTATTTACCTTCTTTATGCTCACTGCAATATTTATTCTACTCCTACCTATCATTATATCCAACACTCAACTATACAAAAACAACCTATACCCCCACTATGTAAAAACCACAATCTCTTACGCCTTCACTATCAGCATAATTCCGGCTATAATATTCGTTTCCTCCGGACAAGAAACAATTGTCTCAAACTGACATTGACTATCAATCCAAACCCTCAAATTGTCACTAAGCTTTAAACTAGATTATTTCTCGATCATCTTCATCCCTGTAGCACTTTTCGTTACATGATCGATCATAGAATTCTCAATATGATACATACATACAGACCCTTATGTCAACCGATTCTTCAAGTATCTCCTCATATTTCTAATCACCATAATAA…
	SEN21 ATAAACCTATTTATCTTCCTTATACTCACTGCAATATTTATTCTACTCCTACCTATCATTATATCCAACACTCAACTATACAAAAACAACCTATACCCCCACTATGTAAAAACCACAATCTCTTACGCCTTCACTATCAGCATAATTCCGGCTATAATATTCGTTTCCTCCGGACAAGAAACAATTGTCTCAAACTGACATTGACTATCAATCCAAACCCTCAAATTGTCACTAAGCTTTAAACTAGATTATTTCTCGATCATCTTCATCCCTGTAGCACTTTTCGTTACATGATCGATCATAGAATTCTCAATATGGTACATACATACAGACCCTTATATCAACCGATTCTTCAAGTATCTCCTCATATTTCTAATCACCATAATAATCCTA…
	M42216TAN ATAAACCTATTTATCTTCTTTATACTCACTGCAATATTTATTCTACTCCTACCTATCATTATATCCAACACTCAACTATACAAAAACAACCTATACCCCCACTATGTAAAAACCACAATCTCTTACGCCTTCACCATCAGCATAATTCCGGCTATAATATTCGTCTCCTCCGGACAAGAAGCAATTGTCTCAAACTGACATTGACTATCTATCCAAACCCTCAAATTGTCACTAAGCTTTAAACTAGATTATTTCTCGATCATCTTCATCCCTGTAGCACTTTTCGTTACATGGTCGATCATAGAATTCTCAATATGGTACATACACACAGACCCTTATATCAACCGATTCTTCAAGTATCTCCTCATATTTCTAATCACCATAATAAT…
	M52048DRC ATAAACCTATTTATCTTCTTTATACTCACTGCAATATTTATTCTACTCCTACCTATCATTATATCCAACACTCAACTATACAAAAACAACCTATACCCCCACTATGTAAAAACCACAATCTCTTACGCCTTCACCATCAGCATAATTCCGGCTATAATATTCGTCTCCTCCGGACAAGAAGCAATTGTCTCAAACTGACATTGACTATCTATCCAAACCCTCAAATTGTCACTAAGCTTTAAACTAGATTATTTCTCGATCATCTTCATCCCTGTAGCACTTTTCGTTACATGGTCGATCATAGAATTCTCAATATGGTACATACACACAGACCCTTATATCAACCGATTCTTCAAGTATCTCCTCATATTTCTAAT?ACCATAATAAT…
	M170305CAM ATAAACTCATTTACCTTCTTTATGCTCACTGCAATATTTATTCTACTCCTACCTATCATTATATCCAACACTCAACTATACAAAAACAACCTATACCCCCACTATGTAAAAACCACAATCTCTTACGCCTTCACCATCAGCATAATTCCGGCTATAATATTCGTCTCCTCCGGACAAGAAGCAATTGTCTCAAACTGACATTGACTATCTATCCAAACCCTCAAATTGTCACTAAGCTTTAAACTAGATTATTTCTCGATCATCTTCATCCCTGTAGCACTTTTCGTTACATG?TCGATCATAGAATTCTCAATATGATACATACATACAGACCCTTATGTCAACCGATTCTTCAAGTATCTTCTCATATTTCTAATCACCATAATAA…
	M54334CAM ATAAACCTATTTATCTTCTTTATACTCACTGCAATATTTATTCTACTCCTACCTATCATTATATCCAACACTCAACTATACAAAAACAACCTATACCCCCACTATGTAAAAACCACAATCTCTTACGCCTTCACCATCAGCATAATTCCGGCTATAATATTCGTCTCCTCCGGACAAGAAGCAATTGTCTCAAACTGACATTGACTATCTATCCAAACCCTCAAATTGTCACTAAGCTTTAAACTAGATTATTTCTCGATCATTTTCATCCCTGTAGCACTTTTCGTTACATGGTCGATCATAGAATTCTCAATATGGTACATACACACAGACCCTTATATCAACCGATTCTTCAAGTATCTCCTCATATTTCTAATCACCATAATAAT…
	M167352CAM ATAAACCTATTTATCTTCTTTATACTCACTGCAATATTTATTCTACTCCTACCTATCATTATATCCAACACTCAACTATACAAAAACAACCTATACCCCCACTATGTAAAAACCACAATCTCTTACGCCTTCACCATCAGCATAATTCCGGCTATAATATTCGTCTCCTCCGGACAAGAAGCAATTGTCTCAAACTGACATTGACTATCTATCCAAACCCTCAAATTGTCACTAAGCTTTAAACTAGATTATTTCTCGATCATTTTCATCCCTGTAGCACTTTTCGTTACATGGTCGATCATAGAATTCTCAATATGGTACATACACACAGACCCTCATATCAACCGATTCTTCAAGTATCTCCTCATATTTCTAATCACCATAATAA…
	GAB26 ATAAACTTATTTACCTTCTTTATGCTCACTGTAATATTTATTCTACTCCTACCTATCATTATATCCAACACTCAACTATACAAAAACAACCTATACCCCCACTATGTAAAAACCACAATCTCTTACGCCTTCACTATCAGCATAATTCCGGCTATAATATTCGTTTCCTCCGGACAAGAAACAATTGTCTCAAACTGACATTGACTATCAATCCAAACCCTCAAATTGTCACTAAGCTTTAAACTAGATTATTTCTCGATCATCTTCATCCCTGTAGCACTTTTCGTTACATGATCGATCATAGAATTCTCAATATGATACATACATACAGACCCTTATGTCAACCGATTCTTCAAGTATCTCCTCATATTTCTAATCACCATAATAATCCTA…
	M170289CAM ATAAACCTATTTATCTTCTTTATACTCACTGCAATATTTATTCTACTCCTACCTATCATTATATCCAACACTCAACTATACAAAAACAACCTATACCCCCACTATGTAAAAACCACAATCTCTTACGCCTTCACCATCAGCATAATTCCGGCTATAATATTCGTCTCCTCCGGACAAGAAGCAATTGTCTCAAACTGACATTGACTATCTATCCAAACCCTCAAATTGTCACTAAGCTTTAAACTAGATTATTTCTCGATCATTTTCATCCCTGTAGCACTTTTCGTTACATGGTCGATCATAGAATTCTCAATATGGTACATACACACAGACCCTCATATCAACCGATTCTTCAAGTATCTCCTCATATTTCTAATCACCATAATAA…
	TCongo ATAAACCTATTTATCTTCTTTATACTCACTGCAATATTTATTCTACTCCTACCTATCATTATATCCAACACTCAACTATACAAAAACAACCTATACCCCCACTATGTAAAAACCACAATCTCTTACGCCTTCACCATCAGCATAATTCCGGCTATAATATTCGTCTCCTCCGGACAAGAAGCAATTGTCTCAAACTGACATTGACTATCTATCCAAACCCTCAAATTGTCACTAAGCTTTAAACTAGATTATTTCTCGATCATTTTCATCCCTGTAGCACTTTTCGTTACATGGTCGATCATAGAGTTCTCAATATGGTACATACACACAGACCCTTATATCAACCGATTCTTCAAGTATCTCCTCATATTTCTAATCACCATAATAATCCT…
	GAB24 ATAAACTTATTTACCTTCTTTATGCTCACTGCAATATTTATTCTACTCCTACCTATCATTATATCCAACACTCAACTATACAAAAACAACCTATACCCCCACTATGTAAAAACCACAATCTCTTACGCCTTCATTATCAGCATAATTCCGGCTATAATATTCGTTTCCTCCGGACAAGAAACAATTGTCTCAAACTGACATTGACTATCAATCCAAACCCTCAAATTGTCACTAAGCTTTAAACTAGATTATTTCTCGATCATCTTCATCCCTGTAGCACTTTTCGTTACATGATCGATCATAGAATTCTCAATATGATACATACATACAGACCCTTATGTCAACCGATTCTTCAAGTATCTCCTCATATTTCTAATCACCATAATAATCCTA…
	SEN03 ATAAACCTATTTATCTTCCTTATACTCACTGCAATATTTATTCTACTCCTACCTATCATTATATCCAACACTCAACTATACAAAAACAACCTATACCCCCACTATGTAAAAACCACAATCTCTTACGCCTTCACTATCAGCATAATTCCGGCTATAATATTCGTTTCCTCCGGACAAGAAATAATTGTCTCAAACTGACATTGACTATCAATTCAAACCCTCAAATTGTCACTAAGCTTTAAACTAGATTATTTCTCGATCATCTTCATCCCTGTAGCACTTTTCGTTACATGATCGATCATAGAATTCTCAATATGGTACATACATACAGACCCTTATATCAACCGATTCTTCAAGTATCTCCTCATATTTCTAATCACCATAATAATCCTA…
	SEN08 ATAAACCTATTTATCTTCCTTATACTCACTGCAATATTTATTCTACTCCTACCTATCATTATATCCAACACTCAACTATACAAAAACAACCTATACCCCCACTATGTAAAAACCACAATCTCTTACGCCTTCACTATCAGCATAATTCCGGCTATAATATTCGTTTCCTCCGGACAAGAAATAATTGTCTCAAACTGACATTGACTATCAATTCAAACCCTCAAATTGTCACTAAGCTTTAAACTAGATTATTTCTCGATCATCTTCATCCCTGTAGCACTTTTCGTTACATGATCGATCATAGAATTCTCAATATGGTACATACATACAGACCCTTATATCAACCGATTCTTCAAGTATCTCCTCATATTTCTAATCACCATAATAATCCTA…
	M170301CAM ATAAACCTATTTATCTTCTTTATACTCACTGCAATATTTATTCTACTCCTACCTATCATTATATCCAACACTCAACTATACAAAAACAACCTATACCCCCACTATGTAAAAACCACAATCTCTTACGCCTTCACCATCAGCATAATTCCGGCTATAATATTCGTCTCCTCCGGACAAGAAGCAATTGTCTCAAACTGACATTGACTATCTATCCAAACCCTCAAATTGTCACTAAGCTTTAAACTAGATTATTTCTCGATCATTTTCATCCCTGTAGCACTTTTCGTTACATGGTCGATCATAGA?TTCTCAATATGGTACATACACACAGACCCTTATATCAACCGATTCTTCAAGTATCTCCTCATATTTCTAATCACCATAATAA…
	M52038DRC ATAAACCTATTTATCTTCTTTATACTCACTGCAATATTTATTCTACTCCTACCTATCATTATATCCAACACTCAACTATACAAAAACAACCTATACCCCCACTATGTAAAAACCACAATCTCTTACGCCTTCACCATCAGCATAATTCCGGCTATAATATTCGTCTCCTCCGGACAAGAAGCAATTGTCTCAAACTGACATTGACTATCTATCCAAACCCTCAAATTGTCACTAAGCTTTAAACTAGATTATTTCTCGATCATCTTCATCCCTGTAGCACTTTTCGTTACATGGTCGATCATAGAATTCTCAATATGGTACATACACACAGACCCTTATATCAACCGATTCTTCAAGTATCTCCTCATATTTCTAATCACCATAATAAT…
	M170300CAM ATAAACCTATTTATCTTCTTTATACTCACTGCAATATTTATTCTACTCCTACCTATCATTATATCCAACACTCAACTATACAAAAACAACCTATACCCCCACTATGTAAAAACCACAATCTCTTACGCCTTCACCATCAGCATAATTCCGGCTATAATATTCGTCTCCTCCGGACAAGAAGCAATTGTCTCAAACTGACATTGACTATCTATCCAAACCCTCAAATTGTCACTAAGCTTTAAACTAGATTATTTCTCGATCATTTTCATCCCTGTAGCACTTTTCGTTACATGGTCGATCATAGAGTTCTCAATATGGTACATACACACAGACCCTTATATCAACCGATTCTTCAAGTATCTCCTCATATTTCTAATCACCATAATAA…
	M189391DRC ATAAACCTATTTATCTTCTTTATACTCACTGCAATATTTATTCTACTCCTACCTATCATTATATCCAACACTCAACTATACAAAAACAACCTATACCCCCACTATGTAAAAACCACAATCTCTTACGCCTTCACCATCAGCATAATTCCGGCTATAATATTCGTCTCCTCCGGACAAGAAGCAATTGTCTCAAACTGACATTGACTATCTATCCAAACCCTCAAATTGTCACTAAGCTTTAAACTAGATTATTTCTCGATCATCTTCATCCCTGTAGCACTTTTCGTTACATGGTCGATCATAGAATTCTCAATATGGTACATACACACAGACCCTTATATCAACCGATTCTTCAAGTATCTCCTCATATTTCTAATCACCATAATAA…
	M52023DRC ATAAACCTATTTATCTTCTTTATACTCACTGCAATATTTATTCTACTCCTACCTATCATTATATCCAACACTCAACTATACAAAAACAACCTATACCCCCGCTATGTAAAAACCACAATCTCTTACGCCTTCACCATCAGCATAATTCCGGCTATAATATTCGTCTCCTCCGGACAAGAAGCAATTGTCTCAAACTGACATTGACTATCTATCCAAACCCTCAAATTGTCACTAAGCTTTAAACTAGATTATTTCTCGATCATTTTCATCCCTGTAGCACTTTTCGTTACATGGTCGATCATAGAATTCTCAATATGGTACATACACACAGACCCTTATATCAACCGATTCTTCAAGTATCTCCTCATATTTCTAATCACCATAATAAT…
	M189390DRC ATAAACCTATTTATCTTCTTTATACTCACTGCAATATTTATTCTACTCCTACCTATCATTATATCCAACACTCAACTATACAAAAACAACCTATACCCCCACTATGTAAAAACCACAATCTCTTACGCCTTCACCATCAGCATAATTCCGGCTATAATATTCGTCTCCTCCGGACAAGAAGCAATTGTCTCAAACTGACATTGACTATCTATCCAAACCCTCAAATTGTCACTAAGCTTTAAACTAGATTATTTCTCGATCATCTTCATCCCTGTAGCACTTTTCGTTACATGGTCGATCATAGAATTCTCAATATGGTACATACACACAGACCCTTATATCAACCGATTCTTCAAGTATCTCCTCATATTTCTAATCACCATAATAA…
	M87236CAM ATAAACCTATTTATCTTCTTTATACTCACTGCAATATTTATTCTACTCCTACCTATCATTATATCCAACACTCAACTATACAAAAACAACCTATACCCCCACTATGTAAAAACCACAATCTCTTACGCCTTCACCATCAGCATAATTCCGGCTATAATATTCGTCTCCTCCGGACAAGAAGCAATTGTCTCAAACTGACATTGACTATCTATCCAAACCCTCAAATTGTCACTAAGCTTTAAACTAGATTATTTCTCGATCATTTTCATCCCTGTAGCACTTTTCGTTACATGGTCGATCATAGAATTCTCAATATGGTACATACACACAGACCCTCATATCAACCGATTCTTCAAGTATCTCCTCATATTTCTAATCACCATAATAAT…
	M34745KEN ATAAACCTATTTATCTTCTTTATACTCACTGCAATATTTATTCTACTCCTACCTATCATTATATCCAACACTCAACTATACAAAAACAACCTATACCCCCACTATGTAAAAACCACAATCTCTTACGCCTTCACCATCAGCATAATTCCGGCTATAATATTCGTCTCCTCCGGACAAGAAGCAATTGTCTCAAACTGACATTGACTATCTATCCAAACCCTCAAATTGTCACTAAGCTTTAAACTAGATTATTTCTCGATCATCTTCATCCCTGTAGCACTTTTCGTTACATGGTCGATCATAGAATTCTCAATATGGTACATACACACAGACCCTTATATCAACCGATTCTTCAAGTATCTCCTCATATTTCTAATCACCATAATAAT…
	M34746KEN ATAAACCTATTTATCTTCTTTATACTCACTGCAATATTTATTCTACTCCTACCTATCATTATATCCAACACTCAACTATACAAAAACAACCTATACCCCCACTATGTAAAAACCACAATCTCTTACGCCTTCACCATCAGCATAATTCCGGCTATAATATTCGTCTCCTCCGGACAAGAAGCAATTGTCTCAAACTGACATTGACTATCTATCCAAACCCTCAAATTGTCACTAAGCTTTAAACTAGATTATTTCTCGATCATCTTCATCCCTGTAGCACTTTTCGTTACATGGTCGATCATAGAATTCTCAATATGGTACATACACACAGACCCTTATATCAACCGATTCTTCAAGTATCTCCTCATATTTCTAATCACCATAATAAT…
	M170293CAM ATAAACCTATTTATCTTCTTTATACTCACTGCAATATTTATTCTACTCCTACCTATCATTATATCCAACACTCAACTATACAAAAACAACCTATACCCCCACTATGTAAAAACCACAATCTCTTACGCCTTCACCATCAGCATAATTCCGGCTATAATATTCGTCTCCTCCGGACAAGAAGCAATTGTCTCAAACTGACATTGACTATCTATCCAAACCCTCAAATTGTCACTAAGCTTTAAACTAGATTATTTCTCGATCATTTTCATCCCTGTAGCACTTTTCGTTACATGGTCGATCATAGAGTTCTCAATATGGTACATACACACAGACCCTTATATCAACCGATTCTTCAAGTATCTCCTCATATTTCTAATCACCATAATAA…
	M170296CAM ATAAACCTATTTATCTTCTTTATACTCACTGCAATATTTATTCTACTCCTACCTATCATTATATCCAACACTCAACTATACAAAAACAACCTATACCCCCACTATGTAAAAACCACAATCTCTTACGCCTTCACCATCAGCATAATTCCGGCTATAATATTCGTCTCCTCCGGACAAGAAGCAATTGTCTCAAACTGACATTGACTATCTATCCAAACCCTCAAATTGTCACTAAGCTTTAAACTAGATTATTTCTCGATCATTTTCATCCCTGTAGCACTTTTCGTTACATGGTCGATCATAGAGTTCTCAATATGGTACATACACACAGACCCTTATATCAACCGATTCTTCAAGTATCTCCTCATATTTCTAATCACCATAATAA…
	M52021DRC ATAAACCTATTTATCTTCTTTATACTCACTGCAATATTTATTCTACTCCTACCTATCATTATATCCAACACTCAACTATACAAAAACAACCTATACCCCCACTATGTAAAAACCACAATCTCTTACGCCTTCACCATCAGCATAATTCCGGCTATAATATTCGTCTCCTCCGGACAAGAAGCAATTGTCTCAAACTGACATTGACTATCTATCCAAACCCTCAAATTGTCACTAAGCTTTAAACTAGATTATTTCTCGATCATCTTCATCCCTGTAGCACTTTTCGTTACATGGTCGATCATAGAATTCTCAATATGGTACATACACACAGACCCTTATATCAACCGATTCTTCAAGTATCTCCTCATATTTCTAATCACCATAATAAT…
	SEN01 ATAAACCTATTTATCTTCCTTATACTCACTGCAATATTTATTCTACTCCTACCTATCATTATATCCAACACTCAACTATACAAAAACAACCTATACCCCCACTATGTAAAAACCACAATCTCTTACGCCTTCACTATCAGCATAATTCCGGCTATAATATTCGTTTCCTCCGGACAAGAAATAATTGTCTCAAACTGACATTGACTATCAATTCAAACCCTCAAATTGTCACTAAGCTTTAAACTAGATTATTTCTCGATCATCTTCATCCCTGTAGCACTTTTCGTTACATGATCGATCATAGAATTCTCAATATGGTACATACATACAGACCCTTATATCAACCGATTCTTCAAGTATCTCCTCATATTTCTAATCACCATAATAATCCTA…
	M170309CAM ATAAACCTATTTATCTTCTTTATACTCACTGCAATATTTATTCTACTCCTACCTATCATTATATCCAACACTCAACTATACAAAAACAACCTATACCCCCACTATGTAAAAACCACAATCTCTTACGCCTTCAC?ATCAGCATAATTCCGGCTATAATATTCGT?TCCTCCGGACAAGAA?CAATTGTCTCAAACTGACATTGACTATC?ATCCAAACCCTCAAATTGTCACTAAGCTTTAAACTAGATTATTTCTCGATCATTTTCATCCCTGTAGCACTTTTCGTTACATGGTCGATCATAGAGTTCTCAATATGGTACATACACACAGACCCTTATATCAACCGATTCTTCAAGTATCTCCTCATATTTCTAATCACCATAATAA…
	M165112NAM ATAAACCTATTTATCTTCTTTATACTCACTGCAATATTTATTCTACTCCTACCTATCATTATATCCAACACTCAACTATACAAAAACAACCTATACCCCCACTATGTAAAAACCACAATCTCTTACGCCTTCACCATCAGCATAATTCCGGCTATAATATTCGTCTCCTCCGGACAAGAAGCAATTGTCTCAAACTGACATTGACTATCTATCCAAACCCTCAAATTGTCACTAAGCTTTAAACTAGATTATTTCTCGATCATCTTCATCCCTGTAGCACTTTTCGTTACATGGTCGATCATAGAATTCTCAATATGGTACATACACACAGACCCTTATATCAACCGATTCTTCAAGTATCTCCTCATATTTCTAATCACCATAATAA…
	SEN10 ATAAACCTATTTATCTTCCTTATACTCACTGCAATATTTATTCTACTCCTACCTATCATTATATCCAACACTCAACTATACAAAAACAACCTATACCCCCACTATGTAAAAACCACAATCTCTTACGCCTTCACTATCAGCATAATTCCGGCTATAATATTCGTTTCCTCCGGACAAGAAATAATTGTCTCAAACTGACATTGACTATCAATTCAAACCCTCAAATTGTCACTAAGCTTTAAACTAGATTATTTCTCGATCATCTTCATCCCTGTAGCACTTTTCGTTACATGATCGATCATAGAATTCTCAATATGGTACATACATACAGACCCTTATATCAACCGATTCTTCAAGTATCTCCTCATATTTCTAATCACCATAATAATCCTA…
	M81303TAN ATAAACCTATTTATCTTCTTTACACTCACTGCAATATTTATTCTACTCCTACCTATCATTATATCCAACACTCAACTATACAAAAACAACCTATACCCCCACTATGTAAAAACCACAATCTTTTACGCCTTCACCATCAGCATAATTCCGGCTATAATATTTGTCTCCTCCGGACAAGAAGCAATTGTCTCAAACTGACATTGACTATCTATCCAAACCCTCAAATTGTCACTAAGCTTTAAACTAGATTATTTCTCGATCATCTTCATCCCTGTAGCACTTTTCGTTACATGGTCGATCATAGAATTCTCAATATGGTACATACACACAGACCCTTATATCAACCGATTCTTCAAGTATCTCCTCATATTTCTAATCACCATAATAAT…
	M52044DRC ATAAACCTATTTATCTTCTCTATACTCACTGCAATATTTATTCTACTCCTACCTATCATTATATCCAACACTCAACTATACAAAAACAACCTATACCCCCACTATGTAAAAACCACAATCTCTTACGCCTTCACCATCAGCATGATTCCGGCTATAATATTCGTTTCCTCCGGACAAGAAACAATTGTCTCAAACTGACATTGACTATCAATTCAAACCCTCAAATTGTCACTAAGCTTTAAACTAGATTATTTCTCGATCATCTTCATCCCTGTAGCACTTTTCGTTACATGATCGATCATAGAATTCTCAATATGGTACATACACACAGACCCTTATATCAACCGATTCTTCAAGTATCTCCTCATATTTCTAATTACCATAATAAT…
	M208770DRC ATAAACCTATTTATCTTCTTTATACTCACTGCAATATTTATTCTACTCCTACCTATCATTATATCCAACACTCAACTATACAAAAACAACCTATACCCCCACTATGTAAAAACCACAATCTCTTACGCCTTCACCATCAGCATAATTCCGGCTATAATATTCGTCTCCTCCGGACAAGAAGCAATTGTCTCAAACTGACATTGACTATCTATCCAAACCCTCAAATTGTCACTAAGCTTTAAACTAGATTATTTCTCGATCATCTTCATCCCTGTAGCACTTTTCGTTACATGGTCGATCATAGAATTCTCAATATGGTACATACACACAGACCCTTATATCAACCGATTCTTCAAGTATCTCCTCATATTTCTAATCACCATAATAA…
	M52006DRC ATAAACCTATTTATCTTCTTTATACTCACTGCAATATTTATTCTACTCCTACCTATCATTATATCCAACACTCAACTATACAAAAACAACCTATACCCCCACTATGTAAAAACCACAATCTCTTACGCCTTCACCATCAGCATAATTCCGGCTATAATATTCGTCTCCTCCGGACAAGAAGCAATTGTCTCAAACTGACATTGACTATCTATCCAAACCCTCAAATTGTCACTAAGCTTTAAACTAGATTATTTCTCGACCATCTTCATCCCTGTAGCACTTTTCGTTACATGGTCGATCATAGAATTCTCAATATGGTACATACACACAGACCCTTATATCAACCGATTCTTCAAGTATCTCCTCATATTTCTAATCACCATAATAAT…
	M80610ANG ATAAACCTATTTATCTTCTTTATACTCACTGCAATATTTATTCTACTCCTACCTATCATTATATCCAACACTCAACTATACAAAAACAACCTATACCCCCACTATGTAAAAACCACAATCTCTTACGCCTTCACCATCAGCATAATTCCGGCTATAATATTCGTCTCCTCCGGACAAGAAGCAATTGTCTCAAACTGACATTGACTATCTATCCAAACCCTCAAATTGTCACTAAGCTTTAAACTAGATTATTTCTCGATCATCTTCATCCCTGTAGCACTTTTCGTTACATGGTCGATCATAGAATTCTCAATATG?TACATACACACAGACCCTTATATCAACCGATTCTTCAAGTATCTCCTCATATTTCTAATCACCATAATAAT…
	M186944MZ ATAAACCTATTTATCTTCTTTATACTCACT?CAATATTTATTCTACTCCTACCTATCATTA?ATCCAACACTCAACTATACAAAAACAACCTATACCCCCACTATGTAAAAACCACAATCTCTTACGCCTTCACCATCAGCATAATTCCGGCTATAATATTCGTATCCTCCGGACAAGAAACAATTGTCTCAAACTGACATTGACTATCAATTCAAACCCTCAAATTGTCACTAAGCTTTAAACTAGATTATTTCTCGATCATCTTCATTCCTGTAGCACTTTTCGTTACATGGTCGATCATAGAATTCTCAATATGGTACATACACACAGACCCTTATATCAACCGATTCTTCAAGTATCTCCTCATATTTCTAATTACCATAATAAT…
	M164151CHD ATAAACCTATTTATCTTCTTTATACTCACTGCAATATTTATTCTACTCCTACCTATCATTATATCCAACACTCAACTATACAAAAACAACCTATACCCCCACTATGTAAAAACCACAATCTCTTACGCCTTCACCATCAGCATAATTCCGGCTATAATATTCGTCTCCTCCGGACAAGAAGCAATTGTCTCAAACTGACATTGACTATCTATCCAAACCCTCAAATTGTCACTAAGCTTTAAACTAGATTATTTCTCGATCATTTTCATCCCTGTAGCACTTTTCGTTACATGGTCGATCATAGAATTCTCAATATGGTACATACACACAGACCCTTATATCAACCGATTCTTCAAGTATCTCCTCATATTTCTAATCACCATAATAA…
	M88629KEN ATAAACCTATTTATCTTCTTTATACTCACTGCAATATTTATTCTACTCCTACCTATCATTATATCCAACACTCAACTATACAAAAACAACCTATACCCCCACTATGTAAAAACCACAATCTCTTACGCCTTCACCATCAGCATAATTCCGGCTATAATATTCGTCTCCTCCGGACAAGAAGCAATTGTCTCAAACTGACATTGACTATCTATCCAAACCCTCAAATTGTCACTAAGCTTTAAACTAGATTATTTCTCGATCATCTTCATCCCTGTAGCACTTTTCGTTACATGGTCGATCATAGAATTCTCAATATGGTACATACACACAGACCCTTATATCAACCGATTCTTCAAGTATCTCCTCATATTTCTAATCACCATAATAAT…
	SEN37 ATAAACCTATTTATCTTCCTTATACTCACTGCAATATTTATTCTACTCCTACCTATCATTATATCCAACACTCAACTATACAAAAACAACCTATACCCCCACTATGTAAAAACCACAATCTCTTACGCCTTCACTATCAGCATAATTCCGGCTATAATATTCGTTTCCTCCGGACAAGAAATAATTGTCTCAAACTGACATTGACTATCAATTCAAACCCTCAAATTGTCACTAAGCTTTAAACTAGATTATTTCTCGATCATCTTCATCCCTGTAGCACTTTTCGTTACATGATCGATCATAGAATTCTCAATATGGTACATACATACAGACCCTTATATCAACCGATTCTTCAAGTATCTCCTCATATTTCTAATCACCATAATAATCCTA…
	GAB10 ATAAACTTATTTACCTTCTTTATGCTCACTGCAATATTTATTCTACTCCTACCTATCATTATATCCAACACTCAACTATACAAAAACAACCTATACCCCCACTATGTAAAAACCACAATCTCTTACGCCTTCACTATCAGCATAATTCCGGCTATAATATTCGTTTCCTCCGGACAAGAAACAATTGTCTCAAACTGACATTGACTATCAATCCAAACCCTCAAATTGTCACTAAGCTTTAAACTAGATTATTTCTCGATCATCTTCATCCCTGTAGCACTTTTCGTTACATGATCGATCATAGAATTCTCAATATGATACATACATACAGACCCTTATGTCAACCGATTCTTCAAGTATCTCCTCATATTTCTAATCACCATAATAATCCTA…
	M81301TAN ATAAACCTATTTATCTTCTTTACACTCACTGCAATATTTATTCTACTCCTACCTATCATTATATCCAACACTCAACTATACAAAAACAACCTATACCCCCACTATGTAAAAACCACAATCTTTTACGCCTTCACCATCAGCATAATTCCGGCTATAATATTTGTCTCCTCCGGACAAGAAGCAATTGTCTCAAACTGACATTGACTATCTATCCAAACCCTCAAATTGTCACTAAGCTTTAAACTAGATTATTTCTCGATCATCTTCATCCCTGTAGCACTTTTCGTTACATGGTCGATCATAGAATTCTCAATATGGTACATACACACAGACCCTTATATCAACCGATTCTTCAAGTATCTCCTCATATTTCTAATCACCATAATAAT…
	M81302TAN ATAAACCTATTTATCTTCTTTACACTCACTGCAATATTTATTCTACTCCTACCTATCATTATATCCAACACTCAACTATACAAAAACAACCTATACCCCCACTATGTAAAAACCACAATCTTTTACGCCTTCACCATCAGCATAATTCCGGCTATAATATTTGTCTCCTCCGGACAAGAAGCAATTGTCTCAAACTGACATTGACTATCTATCCAAACCCTCAAATTGTCACTAAGCTTTAAACTAGATTATTTCTCGATCATCTTCATCCCTGTAGCACTTTTCGTTACATGGTCGATCATAGAATTCTCAATATGGTACATACACACAGACCC?TATAT?AACCGATTCTT?AAGTATCTCCTCATATTTCTAATCACCATAATAAT…
	SEN23 ATAAACCTATTTATCTTCCTTATACTCACTGCAATATTTATTCTACTCCTACCTATCATTATATCCAACACTCAACTATACAAAAACAACCTATACCCCCACTATGTAAAAACCACAATCTCTTACGCCTTCACTATCAGCATAATTCCGGCTATAATATTCGTTTCCTCCGGACAAGAAATAATTGTCTCAAACTGACATTGACTATCAATTCAAACCCTCAAATTGTCACTAAGCTTTAAACTAGATTATTTCTCGATCATCTTCATCCCTGTAGCACTTTTCGTTACATGATCGATCATAGAATTCTCAATATGGTACATACATACAGACCCTTATATCAACCGATTCTTCAAGTATCTCCTCATATTTCTAATCACCATAATAATCCTA…
	M81845ZA ATAAACCTATTTATCTTCTTTATACTCACTGCAATATTTATCCTACTCCTACCTATCATTATATCCAACACTCAACTATACAAAAACAACCTATACCCCCACTATGTAAAAACCACAATCTCTTACGCCTTCACCATCAGCATAATTCCAGCTATAATATTCGTCTCCTCCGGACAAGAAGCAATTGTCTCAAACTGACATTGACTATCTATCCAAACCCTCAAATTGTCACTAAGCTTTAAACTAGATTATTTCTCGATCATCTTCATCCCTGTAGCACTTTTCGTTACATGGTCGATCATAGAATTCTCAATATGGTACATACACACAGACCCTTATATCAACCGATTCTTCAAGTATCTCCTCATATTTCTAATCACCATAATAATC…
	M170295CAM ATAAACCTATTTATCTTCTTTATACTCACTGCAATATTTATTCTACTCCTACCTATCATTATATCCAACACTCAACTATACAAAAACAACCTATACCCCCACTATGTAAAAACCACAATCTCTTACGCCTTCACCATCAGCATAATTCCGGCTATAATATTCGTCTCCTCCGGACAAGAAGCAATTGTCTCAAACTGACATTGACTATCTATCCAAACCCTCAAATTGTCACTAAGCTTTAAACTAGATTATTTCTCGATCATTTTCATCCCTGTAGCACTTTTCGTTACATGGTCGATCATAGAGTTCTCAATATGGTACATACACACAGACCCTTATATCAACCGATTCTTCAAGTATCTCCTCATATTTCTAATCACCATAATAA…
	M89842ZAM ATAAACCTATTTATCTTCTCTATACTCACTGCAATATTTATTCTACTCCTACCTATCATTATATCCAACACTCAACTATACAAAAACAACCTATACCCCCACTATGTAAAAACCACAATCTCTTACGCCTTCACCATCAGCATGATTCCGGCTATAATATTCGTTTCCTCCGGACAAGAAACAATTATCTCAAACTGACATTGACTATCAATTCAAACCCTCAAATTGTCACTAAGCTTTAAACTAGATTATTTCTCGATCATCTTCATCCCTGTAGCACTTTTCGTTACATGGTCGATCATAGAATTCTCAATATGGTACATACACACAGACCCTTATATCAACCGATTCTTCAAGTATCTCCTCATATTTCTAATTACCATAATAAT…
	NI17 ATAAACCTATTTATCTTCTTTATACTCACTGCAATATTTATTCTACTCCTACCTATCATTATATCCAACACTCAACTATACAAAAACAACCTATACCCCCACTATGTAAAAACCACAATCTCTTACGCCTTCACCATCAGCATAATTCCGGCTATAATATTCGTCTCCTCCGGACAAGAAGCAATTGTCTCAAACTGACATTGACTATCTATCCAAACCCTCAAATTGTCACTAAGCTTTAAACTAGATTATTTCTCGATCATTTTCATCCCTGTAGCACTTTTCGTTACATGGTCGATCATAGAATTCTCAATATGGTACATACACACAGACCCTTATATCAACCGATTCTTCAAGTATCTCCTCATATTTCTAATCACCATAATAATCCTAG…
	M88393TAN ATAAACCTATTTATCTTCTTTATACTCACTGCAATATTTATTCTACTCCTACCTATCATTATATCCAACACTCAACTATACAAAAACAACCTATACCCCCACTATGTAAAAACCACAATCTCTTACGCCTTCACCATCAGCATAATTCCGGCTATAATATTCGTCTCCTCCGGACAAGAAGCAATTGTCTCAAACTGACATTGACTATCTATCCAAACCCTCAAATTGTCACTAAGCTTTAAACTAGATTATTTCTCGATCATCTTCATCCCTGTAGCACTTTTCGTTACATGGTCGATCATAGAATTCTCAATATGGTACATACACACAGACCCTTATATCAACCGATTCTTCAAGTATCTCCTCATATTTCTAATCACCATAATAAT…
	M169460BOT ATAAACCTATTTATCTTCTTTATACTCACTGCAATATTTATTCTACTCCTACCTATCATTATATCCAACACTCAACTATACAAAAACAACCTATACCCCCACTATGTAAAAACCACAATCTCTTACGCCTTCACCATCAGCATAATTCCGGCTATAATATTCGTCTCCTCCGGACAAGAAGCAATTGTCTCAAACTGACATTGACTATCTATCCAAACCCTCAAATTGTCACTAAGCTTTAAACTAGATTATTTCTCGATCATCTTCATCCCTGTAGCACTTTTCGTTACATGGTCGATCATAGAATTCTCAATATGGTACATACACACAGACCCTTATATCAACCGATTCTTCAAGTATCTCCTCATATTTCTAATCACCATAATAA…
	SEN44 ATAAACCTATTTATCTTCCTTATACTCACTGCAATATTTATTCTACTCCTACCTATCATTATATCCAACACTCAACTATACAAAAACAACCTATACCCCCACTATGTAAAAACCACAATCTCTTACGCCTTCACTATCAGCATAATTCCGGCTATAATATTCGTTTCCTCCGGACAAGAAATAATTGTCTCAAACTGACATTGACTATCAATTCAAACCCTCAAATTGTCACTAAGCTTTAAACTAGATTATTTCTCGATCATCTTCATCCCTGTAGCACTTTTCGTTACATGATCGATCATAGAATTCTCAATATGGTACATACATACAGACCCTTATATCAACCGATTCTTCAAGTATCTCCTCATATTTCTAATCACCATAATAATCCTA…
	M165802CHD ATAAACCTATTTATCTTCTTTATACTCACTGCAATATTTATTCTACTCCTACCTATCATTATATCCAACACTCAACTATACAAAAACAACCTATACCCCCACTATGTAAAAACCACAATCTCTTACGCCTTCACCATCAGCATAATTCCGGCTATAATATTCGTCTCCTCCGGACAAGAAGCAATTGTCTCAAACTGACATTGACTATCTATCCAAACCCTCAAATTGTCACTAAGCTTTAAACTAGATTATTTCTCGATCATTTTCATCCCTGTAGCACTTTTCGTTACATGGTCGATCATAGAATTCTCAATATGGTACATACACACAGACCC?TATATTAACCGATTCTTTAAGTATCTCCTCATATTTCTAATCACCATAATAA…
	M88628KEN ATAAACCTATTTATCTTCTTTATACTCACTGCAATATTTATTCTACTCCTACCTATCATTATATCCAACACTCAACTATACAAAAACAACCTATACCCCCACTATGTAAAAACCACAATCTCTTACGCCTTCACCATCAGCATAATTCCGGCTATAATATTCGTCTCCTCCGGACAAGAAGCAATTGTCTCAAACTGACATTGACTATCTATCCAAACCCTCAAATTGTCACTAAGCTTTAAACTAGATTATTTCTCGATCATCTTCATCCCTGTAGCACTTTTCGTTACATGGTCGATCATAGAATTCTCAATATGGTACATACACACAGACCCTTATATCAACCGATTCTTCAAGTATCTCCTCATATTTCTAATCACCATAATAAT…
	SEN28 ATAAACCTATTTATCTTCCTTATACTCACTGCAATATTTATTCTACTCCTACCTATCATTATATCCAACACTCAACTATACAAAAACAACCTATACCCCCACTATGTAAAAACCACAATCTCTTACGCCTTCACTATCAGCATAATTCCGGCTATAATATTCGTTTCCTCCGGACAAGAAATAATTGTCTCAAACTGACATTGACTATCAATTCAAACCCTCAAATTGTCACTAAGCTTTAAACTAGATTATTTCTCGATCATCTTCATCCCTGTAGCACTTTTCGTTACATGATCGATCATAGAATTCTCAATATGGTACATACATACAGACCCTTATATCAACCGATTCTTCAAGTATCTCCTCATATTTCTAATCACCATAATAATCCTA…
	SEN41 ATAAACCTATTTATCTTCCTTATACTCACTGCAATATTTATTCTACTCCTACCTATCATTATATCCAACACTCAACTATACAAAAACAACCTATACCCCCACTATGTAAAAACCACAATCTCTTACGCCTTCACTATCAGCATAATTCCGGCTATAATATTCGTTTCCTCCGGACAAGAAATAATTGTCTCAAACTGACATTGACTATCAATTCAAACCCTCAAATTGTCACTAAGCTTTAAACTAGATTATTTCTCGATCATCTTCATCCCTGTAGCACTTTTCGTTACATGATCGATCATAGAATTCTCAATATGGTACATACATACAGACCCTTATATCAACCGATTCTTCAAGTATCTCCTCATATTTCTAATCACCATAATAATCCTA…
	leo1MZ ATAAACCTATTTATCTTCTTTATACTCACTGCAATATTTATTCTACTCCTACCTATCATTATATCCAACACTCAACTATACAAAAACAACCTATACCCCCACTATGTAAAAACCACAATCTCTTACGCCTTCACCATCAGCATAATTCCGGCTATAATATTCGTCTCCTCCGGACAAGAAGCAATTGTCTCAAACTGACATTGACTATCTATCCAAACCCTCAAATTGTCACTAAGCTTTAAACTAGATTATTTCTCGATCATCTTCATCCCTGTAGCACTTTTCGTTACATGGTCGATCATAGAATTCTCAATATGGTACATACACACAGACCCTTATATCAACCGATTCTTCAAGTATCTCCTCATATTTCTAATCACCATAATAATCCT…
	leo3MZ ATAAACCTATTTATCTTCTTTATACTCACTGCAATATTTATTCTACTCCTACCTATCATTATATCCAACACTCAACTATACAAAAACAACCTATACCCCCACTATGTAAAAACCACAATCTCTTACGCCTTCACCATCAGCATAATTCCGGCTATAATATTCGTCTCCTCCGGACAAGAAGCAATTGTCTCAAACTGACATTGACTATCTATCCAAACCCTCAAATTGTCACTAAGCTTTAAACTAGATTATTTCTCGATCATCTTCATCCCTGTAGCACTTTTCGTTACATGGTCGATCATAGAATTCTCAATATGGTACATACACACAGACCCTTATATCAACCGATTCTTCAAGTATCTCCTCATATTTCTAATCACCATAATAATCCT…
	leo4MZ ATAAACCTATTTATCTTCTTTATACTCACTGCAATATTTATTCTACTCCTACCTATCATTATATCCAACACTCAACTATACAAAAACAACCTATACCCCCACTATGTAAAAACCACAATCTCTTACGCCTTCACCATCAGCATAATTCCGGCTATAATATTCGTCTCCTCCGGACAAGAAGCAATTGTCTCAAACTGACATTGACTATCTATCCAAACCCTCAAATTGTCACTAAGCTTTAAACTAGATTATTTCTCGATCATCTTCATCCCTGTAGCACTTTTCGTTACATGGTCGATCATAGAATTCTCAATATGGTACATACACACAGACCCTTATATCAACCGATTCTTCAAGTATCTCCTCATATTTCTAATCACCATAATAATCCT…
	leo5MZ ATAAACCTATTTATCTTCTTTATACTCACTGCAATATTTATTCTACTCCTACCTATCATTATATCCAACACTCAACTATACAAAAACAACCTATACCCCCACTATGTAAAAACCACAATCTCTTACGCCTTCACCATCAGCATAATTCCGGCTATAATATTCGTCTCCTCCGGACAAGAAGCAATTGTCTCAAACTGACATTGACTATCTATCCAAACCCTCAAATTGTCACTAAGCTTTAAACTAGATTATTTCTCGATCATCTTCATCCCTGTAGCACTTTTCGTTACATGGTCGATCATAGAATTCTCAATATGGTACATACACACAGACCCTTATATCAACCGATTCTTCAAGTATCTCCTCATATTTCTAATCACCATAATAATCCT…
	leo6MZ ATAAACCTATTTATCTTCTTTATACTCACTGCAATATTTATTCTACTCCTACCTATCATTATATCCAACACTCAACTATACAAAAACAACCTATACCCCCACTATGTAAAAACCACAATCTCTTACGCCTTCACCATCAGCATAATTCCGGCTATAATATTCGTCTCCTCCGGACAAGAAGCAATTGTCTCAAACTGACATTGACTATCTATCCAAACCCTCAAATTGTCACTAAGCTTTAAACTAGATTATTTCTCGATCATCTTCATCCCTGTAGCACTTTTCGTTACATGGTCGATCATAGAATTCTCAATATGGTACATACACACAGACCCTTATATCAACCGATTCTTCAAGTATCTCCTCATATTTCTAATCACCATAATAATCCT…
	leo7MZ ???????????????TTCTTTATACTCACTGCAATATTTATTCTACTCCTACCTATCATTATATCCAACACTCAACTATACAAAAACAACCTATACCCCCACTATGTAAAAACCACAATCTCTTACGCCTTCACCATCAGCATAATTCCGGCTATAATATTCGTCTCCTCCGGACAAGAAGCAATTGTCTCAAACTGACATTGACTATCTATCCAAACCCTCAAATTGTCACTAAGCTTTAAACTAGATTATTTCTCGATCATCTTCATCCCTGTAGCACTTTTCGTTACATGGTCGATCATAGAATTCTCAATATGGTACATACACACAGACCCTTATATCAACCGATTCTTCAAGTATCTCCTCATATTTCTAATCACCATAATAATCCT…
	leo8MZ ATAAACCTATTTATCTTCTTTATACTCACTGCAATATTTATTCTACTCCTACCTATCATTATATCCAACACTCAACTATACAAAAACAACCTATACCCCCACTATGTAAAAACCACAATCTCTTACGCCTTCACCATCAGCATAATTCCGGCTATAATATTCGTCTCCTCCGGACAAGAAGCAATTGTCTCAAACTGACATTGACTATCTATCCAAACCCTCAAATTGTCACTAAGCTTTAAACTAGATTATTTCTCGATCATCTTCATCCCTGTAGCACTTTTCGTTACATGGTCGATCATAGAATTCTCAATATGGTACATACACACAGACCCTTATATCAACCGATTCTTCAAGTATCTCCTCATATTTCTAATCACCATAATAATCCT…
	leo9MZ ATAAACCTATTTATCTTCTTTATACTCACTGCAATATTTATTCTACTCCTACCTATCATTATATCCAACACTCAACTATACAAAAACAACCTATACCCCCACTATGTAAAAACCACAATCTCTTACGCCTTCACCATCAGCATAATTCCGGCTATAATATTCGTCTCCTCCGGACAAGAAGCAATTGTCTCAAACTGACATTGACTATCTATCCAAACCCTCAAATTGTCACTAAGCTTTAAACTAGATTATTTCTCGATCATCTTCATCCCTGTAGCACTTTTCGTTACATGGTCGATCATAGAATTCTCAATATGGTACATACACACAGACCCTTATATCAACCGATTCTTCAAGTATCTCCTCATATTTCTAATCACCATAATAATCCT…
	leo10MZ ATAAACCTATTTATCTTCTTTATACTCACTGCAATATTTATTCTACTCCTACCTATCATTATATCCAACACTCAACTATACAAAAACAACCTATACCCCCACTATGTAAAAACCACAATCTCTTACGCCTTCACCATCAGCATAATTCCGGCTATAATATTCGTCTCCTCCGGACAAGAAGCAATTGTCTCAAACTGACATTGACTATCTATCCAAACCCTCAAATTGTCACTAAGCTTTAAACTAGATTATTTCTCGATCATCTTCATCCCTGTAGCACTTTTCGTTACATGGTCGATCATAGAATTCTCAATATGGTACATACACACAGACCCTTATATCAACCGATTCTTCAAGTATCTCCTCATATTTCTAATCACCATAATAATCC…
	leo11MZ ATAAACCTATTTATCTTCTTTATACTCACTGCAATATTTATTCTACTCCTACCTATCATTATATCCAACACTCAACTATACAAAAACAACCTATACCCCCACTATGTAAAAACCACAATCTCTTACGCCTTCACCATCAGCATAATTCCGGCTATAATATTCGTCTCCTCCGGACAAGAAGCAATTGTCTCAAACTGACATTGACTATCTATCCAAACCCTCAAATTGTCACTAAGCTTTAAACTAGATTATTTCTCGATCATCTTCATCCCTGTAGCACTTTTCGTTACATGGTCGATCATAGAATTCTCAATATGGTACATACACACAGACCCTTATATCAACCGATTCTTCAAGTATCTCCTCATATTTCTAATCACCATAATAATCC…
	leo12MZ ATAAACCTATTTATCTTCTTTATACTCACTGCAATATTTATTCTACTCCTACCTATCATTATATCCAACACTCAACTATACAAAAACAACCTATACCCCCACTATGTAAAAACCACAATCTCTTACGCCTTCACCATCAGCATAATTCCGGCTATAATATTCGTCTCCTCCGGACAAGAAGCAATTGTCTCAAACTGACATTGACTATCTATCCAAACCCTCAAATTGTCACTAAGCTTTAAACTAGATTATTTCTCGATCATCTTCATCCCTGTAGCACTTTTCGTTACATGGTCGATCATAGAATTCTCAATATGGTACATACACACAGACCCTTATATCAACCGATTCTTCAAGTATCTCCTCATATTTCTAATCACCATAATAATCC…
	leo13MZ ATAAACCTATTTATCTTCTTTATACTCACTGCAATATTTATTCTACTCCTACCTATCATTATATCCAACACTCAACTATACAAAAACAACCTATACCCCCACTATGTAAAAACCACAATCTCTTACGCCTTCACCATCAGCATAATTCCGGCTATAATATTCGTCTCCTCCGGACAAGAAGCAATTGTCTCAAACTGACATTGACTATCTATCCAAACCCTCAAATTGTCACTAAGCTTTAAACTAGATTATTTCTCGATCATCTTCATCCCTGTAGCACTTTTCGTTACATGGTCGATCATAGAATTCTCAATATGGTACATACACACAGACCCTTATATCAACCGATTCTTCAAGTATCTCCTCATATTTCTAATCACCATAATAATCC…
	leo14MZ ATAAACCTATTTATCTTCTTTATACTCACTGCAATATTTATTCTACTCCTACCTATCATTATATCCAACACTCAACTATACAAAAACAACCTATACCCCCACTATGTAAAAACCACAATCTCTTACGCCTTCACCATCAGCATAATTCCGGCTATAATATTCGTCTCCTCCGGACAAGAAGCAATTGTCTCAAACTGACATTGACTATCTATCCAAACCCTCAAATTGTCACTAAGCTTTAAACTAGATTATTTCTCGATCATCTTCATCCCTGTAGCACTTTTCGTTACATGGTCGATCATAGAATTCTCAATATGGTACATACACACAGACCCTTATATCAACCGATTCTTCAAGTATCTCCTCATATTTCTAATCACCATAATAATCC…
	leo15MZ ATAAACCTATTTATCTTCTTTATACTCACTGCAATATTTATTCTACTCCTACCTATCATTATATCCAACACTCAACTATACAAAAACAACCTATACCCCCACTATGTAAAAACCACAATCTCTTACGCCTTCACCATCAGCATAATTCCGGCTATAATATTCGTCTCCTCCGGACAAGAAGCAATTGTCTCAAACTGACATTGACTATCTATCCAAACCCTCAAATTGTCACTAAGCTTTAAACTAGATTATTTCTCGATCATCTTCATCCCTGTAGCACTTTTCGTTACATGGTCGATCATAGAATTCTCAATATGGTACATACACACAGACCCTTATATCAACCGATTCTTCAAGTATCTCCTCATATTTCTAATCACCATAATAATCC…
	leo16MZ ATAAACCTATTTATCTTCTTTATACTCACTGCAATATTTATTCTACTCCTACCTATCATTATATCCAACACTCAACTATACAAAAACAACCTATACCCCCACTATGTAAAAACCACAATCTCTTACGCCTTCACCATCAGCATAATTCCGGCTATAATATTCGTCTCCTCCGGACAAGAAGCAATTGTCTCAAACTGACATTGACTATCTATCCAAACCCTCAAATTGTCACTAAGCTTTAAACTAGATTATTTCTCGATCATCTTCATCCCTGTAGCACTTTTCGTTACATGGTCGATCATAGAATTCTCAATATGGTACATACACACAGACCCTTATATCAACCGATTCTTCAAGTATCTCCTCATATTTCTAATCACCATAATAATCC…
	leo17MZ ATAAACCTATTTATCTTCTTTATACTCACTGCAATATTTATTCTACTCCTACCTATCATTATATCCAACACTCAACTATACAAAAACAACCTATACCCCCACTATGTAAAAACCACAATCTCTTACGCCTTCACCATCAGCATAATTCCGGCTATAATATTCGTCTCCTCCGGACAAGAAGCAATTGTCTCAAACTGACATTGACTATCTATCCAAACCCTCAAATTGTCACTAAGCTTTAAACTAGATTATTTCTCGATCATCTTCATCCCTGTAGCACTTTTCGTTACATGGTCGATCATAGAATTCTCAATATGGTACATACACACAGACCCTTATATCAACCGATTCTTCAAGTATCTCCTCATATTTCTAATCACCATAATAATCC…
	leo18EC ATAAACCTATTTATCTTCTTTATACTCACTGCAATATTTATTCTACTCCTACCTATCATTACATCCAACACTCAACTATACAAAAACAACCTATACCCCCACTATGTAAAAACCACAATCTCTTACGCTTTCACCATCAGTATAATTCCGGCTATAATATTCGTATCCTCCGGACAAGAAACAATTGTCTCAAACTGACATTGACTATCAATTCAAACCCTCAAATTGTCACTAAGCTTTAAACTAGATTATTTCTCGATCATCTTCATCCCTGTAGCACTTTTCGTTACATGGTCGATCATAGAATTCTCAATATGGTACATACACACAGACCCTTATATCAACCGATTCTTCAAGTATCTCCTCATATTTCTAATTACCATAATAATCC…
	leo20EC ATAAACCTATTTATCTTCTTTATACTCACTGCAATATTTATTCTACTCCTACCTATCATTACATCCAACACTCAACTATACAAAAACAACCTATACCCCCACTATGTAAAAACCACAATCTCTTACGCCTTCACCATCAGCATAATTCCGGCTATAATATTCGTATCCTCCGGACAAGAAATAATTGTCTCAAACTGACATTGACTATCAATTCAAACCCTCAAATTGTCACTAAGCTTTAAACTAGATTATTTCTCGATCATCTTCATCCCTGTAGCACTTTTCGTTACATGGTCGATCATAGAATTCTCAATATGGTACATACACACAGACCCCTATATCAACCGATTCTTCAAGTATCTCCTCATATTTCTAATTACCATAATAATCC…
	leo21EC ATAAACCTATTTATCTTCTTTATACTCACTGCAATATTTATTCTACTCCTACCTATCATTACATCCAACACTCAACTATACAAAAACAACCTATACCCCCACTATGTAAAAACCACAATCTCTTACGCCTTCACCATCAGCATAATTCCGGCTATAATATTCGTATCCTCCGGACAAGAAATAATTGTCTCAAACTGACATTGACTATCAATTCAAACCCTCAAATTGTCACTAAGCTTTAAACTAGATTATTTCTCGATCATCTTCATCCCTGTAGCACTTTTCGTTACATGGTCGATCATAGAATTCTCAATATGGTACATACACACAGACCCCTATATCAACCGATTCTTCAAGTATCTCCTCATATTTCTAATTACCATAATAATCC…
	leo22EC ATAAACCTATTTATCTTCTTTATACTCACTGCAATATTTATTCTACTCCTACCTATCATTACATCCAACACTCAACTATACAAAAACAACCTATACCCCCACTATGTAAAAACCACAATCTCTTACGCCTTCACCATCAGCATAATTCCGGCTATAATATTCGTATCCTCCGGACAAGAAATAATTGTCTCAAACTGACATTGACTATCAATTCAAACCCTCAAATTGTCACTAAGCTTTAAACTAGATTATTTCTCGATCATCTTCATCCCTGTAGCACTTTTCGTTACATGGTCGATCATAGAATTCTCAATATGGTACATACACACAGACCCCTATATCAACCGATTCTTCAAGTATCTCCTCATATTTCTAATTACCATAATAATCC…
	leo23EC ATAAACCTATTTATCTTCTTTATACTCACTGCAATATTTATTCTACTCCTACCTATCATTACATCCAACACTCAACTATACAAAAACAACCTATACCCCCACTATGTAAAAACCACAATCTCTTACGCCTTCACCATCAGCATAATTCCGGCTATAATATTCGTATCCTCCGGACAAGAAATAATTGTCTCAAACTGACATTGACTATCAATTCAAACCCTCAAATTGTCACTAAGCTTTAAACTAGATTATTTCTCGATCATCTTCATCCCTGTAGCACTTTTCGTTACATGGTCGATCATAGAATTCTCAATATGGTACATACACACAGACCCCTATATCAACCGATTCTTCAAGTATCTCCTCATATTTCTAATTACCATAATAATCC…
	leo24EC ???????????????TTCTTTATACTCACTGCAATATTTATTCTACTCCTACCTATCATTACATCCAACACTCAACTATACAAAAACAACCTATACCCCCACTATGTAAAAACCACAATCTCTTACGCCTTCACCATCAGCATAATTCCGGCTATAATATTCGTATCCTCCGGACAAGAAACAATTGTCTCAAACTGACATTGACTATCAATTCAAACCCTCAAATTGTCACTAAGCTTTAAACTAGATTATTTCTCGATCATCTTCATTCCTGTAGCACTTTTCGTTACATGGTCGATCATAGAATTCTCAATATGGTACATACACACAGACCCTTATATCAACCGATTCTTCAAGTATCTCCTCATATTTCTAATTACCATAATAATCC…
	leo25WC ATAAACCTATTTATCTTCTTTATACTCACTGCAATATTTATTCTACTCCTACCTATCATTACATCCAACACTCAACTATACAAAAACAACCTATACCCCCACTATGTAAAAACCACAATCTCTTACGCTTTCACCATCAGTATAATTCCGGCTATAATATTCGTATCCTCCGGACAAGAAACAATTGTCTCAAACTGACATTGACTATCAATTCAAACCCTCAAATTGTCACTAAGCTTTAAACTAGATTATTTCTCGATCATCTTCATCCCTGTAGCACTTTTCGTTACATGGTCGATCATAGAATTCTCAATATGGTACATACACACAGACCCTTATATCAACCGATTCTTCAAGTATCTCCTCATATTTCTAATTACCATAATAATCC…
	leo26WC ATAAACCTATTTATCTTCTTTATACTCACTGCAATATTTATTCTACTCCTACCTATCATTACATCCAACACTCAACTATACAAAAACAACCTATACCCCCACTATGTAAAAACCACAATCTCTTACGCTTTCACCATCAGTATAATTCCGGCTATAATATTCGTATCCTCCGGACAAGAAACAATTGTCTCAAACTGACATTGACTATCAATTCAAACCCTCAAATTGTCACTAAGCTTTAAACTAGATTATTTCTCGATCATCTTCATCCCTGTAGCACTTTTCGTTACATGGTCGATCATAGAATTCTCAATATGGTACATACACACAGACCCTTATATCAACCGATTCTTCAAGTATCTCCTCATATTTCTAATTACCATAATAATCC…
	leo27WC ATAAACCTATTTATCTTCTTTATACTCACTGCAATATTTATTCTACTCCTACCTATCATTACATCCAACACTCAACTATACAAAAACAACCTATACCCCCACTATGTAAAAACCACAATCTCTTACGCTTTCACCATCAGTATAATTCCGGCTATAATATTCGTATCCTCCGGACAAGAAACAATTGTCTCAAACTGACATTGACTATCAATTCAAACCCTCAAATTGTCACTAAGCTTTAAACTAGATTATTTCTCGATCATCTTCATCCCTGTAGCACTTTTCGTTACATGGTCGATCATAGAATTCTCAATATGGTACATACACACAGACCCTTATATCAACCGATTCTTCAAGTATCTCCTCATATTTCTAATTACCATAATAATCC…
	leo28WC ATAAACCTATTTATCTTCTTTATACTCACTGCAATATTTATTCTACTCCTACCTATCATTACATCCAACACTCAACTATACAAAAACAACCTATACCCCCACTATGTAAAAACCACAATCTCTTACGCTTTCACCATCAGTATAATTCCGGCTATAATATTCGTATCCTCCGGACAAGAAACAATTGTCTCAAACTGACATTGACTATCAATTCAAACCCTCAAATTGTCACTAAGCTTTAAACTAGATTATTTCTCGATCATCTTCATCCCTGTAGCACTTTTCGTTACATGGTCGATCATAGAATTCTCAATATGGTACATACACACAGACCCTTATATCAACCGATTCTTCAAGTATCTCCTCATATTTCTAATTACCATAATAATCC…
	leo31WC ATAAACCTATTTATCTTCTTTATACTCACTGCAATATTTATTCTACTCCTACCTATCATTACATCCAACACTCAACTATACAAAAACAACCTATACCCCCACTATGTAAAAACCACAATCTCTTACGCTTTCACCATCAGTATAATTCCGGCTATAATATTCGTATCCTCCGGACAAGAAACAATTGTCTCAAACTGACATTGACTATCAATTCAAACCCTCAAATTGTCACTAAGCTTTAAACTAGATTATTTCTCGATCATCTTCATCCCTGTAGCACTTTTCGTTACATGGTCGATCATAGAATTCTCAATATGGTACATACACACAGACCCTTATATCAACCGATTCTTCAAGTATCTCCTCATATTTCTAATTACCATAATAATCC…
	leo32WC ?????????TTTATCTTCTTTATACTCACTGCAATATTTATTCTACTCCTACCTATCATTACATCCAACACTCAACTATACAAAAACAACCTATACCCCCACTATGTAAAAACCACAATCTCTTACGCTTTCACCATCAGTATAATTCCGGCTATAATATTCGTATCCTCCGGACAAGAAACAATTGTCTCAAACTGACATTGACTATCAATTCAAACCCTCAAATTGTCACTAAGCTTTAAACTAGATTATTTCTCGATCATCTTCATCCCTGTAGCACTTTTCGTTACATGGTCGATCATAGAATTCTCAATATGGTACATACACACAGACCCTTATATCAACCGATTCTTCAAGTATCTCCTCATATTTCTAATTACCATAATAATCC…
	leo33WC ATAAACCTATTTATCTTCTTTATACTCACTGCAATATTTATTCTACTCCTACCTATCATTACATCCAACACTCAACTATACAAAAACAACCTATACCCCCACTATGTAAAAACCACAATCTCTTACGCTTTCACCATCAGTATAATTCCGGCTATAATATTCGTATCCTCCGGACAAGAAACAATTGTCTCAAACTGACATTGACTATCAATTCAAACCCTCAAATTGTCACTAAGCTTTAAACTAGATTATTTCTCGATCATCTTCATCCCTGTAGCACTTTTCGTTACATGGTCGATCATAGAATTCTCAATATGGTACATACACACAGACCCTTATATCAACCGATTCTTCAAGTATCTCCTCATATTTCTAATTACCATAATAATCC…
	leo34KNP ATAAACCTATTTATCTTCTTTATACTCACTACAATATTTATTCTACTCCTACCTATCATTACATCCAACACTCAACTATACAAAAACAACCTATACCCCCACTATGTAAAAACCACAATCTCTTACGCCTTCACCATCAGCATAATTCCGGCTATAATATTCGTATCCTCCGGACAAGAAACAATTGTCTCAAACTGACATTGACTATCAATTCAAACCCTCAAATTGTCACTAAGCTTTAAACTAGATTATTTCTCGATCATCTTCATTCCTGTAGCACTTTTCGTTACATGGTCGATCATAGAATTCTCAATATGGTACATACACACAGACCCTTATATCAACCGATTCTTCAAGTATCTCCTCATATTTCTAATTACCATAATAATC…
	leo35KNP ATAAACCTATTTATCTTCTTTATACTCACTGCAATATTTATCCTACTCCTACCTATCATTATATCCAACACTCAACTATACAAAAACAACCTATACCCCCACTATGTAAAAACCACAATCTCTTACGCCTTCACCATCAGCATAATTCCAGCTATAATATTCGTCTCCTCCGGACAAGAAGCAATTGTCTCAAACTGACATTGACTATCTATCCAAACCCTCAAATTGTCACTAAGCTTTAAACTAGATTATTTCTCGATCATCTTCATCCCTGTAGCACTTTTCGTTACATGGTCGATCATAGAATTCTCAATATGGTACATACACACAGACCCTTATATCAACCGATTCTTCAAGTATCTCCTCATATTTCTAATCACCATAATAATC…
	leo36KNP ATAAACCTATTTATCTTCTTTATACTCACTGCAATATTTATTCTACTCCTACCTATCATTATATCCAACACTCAACTATACAAAAACAACCTATACCCCCACTATGTAAAAACCACAATCTCTTACGCCTTCACCATCAGCATAATTCCAGCTATAATATTCGTATCCTCCGGACAAGAAACAATTGTCTCAAACTGACATTGACTATCAATTCAAACCCTCAAATTGTCACTAAGCTTTAAACTAGATTATTTCTCGATCATCTTCACCCCTGTAGCACTTTTCGTTACATGATCGATCATAGAATTCTCAATATGGTACATACACACAGACCCTTATATCAACCGATTCTTCAAGTATCTCCTCATATTTCTAATTACCATAATAATC…
	leo37KNP ATAAACCTATTTATCTTCTTTATACTCACTGCAATATTTATCCTACTCCTACCTATCATTATATCCAACACTCAACTATACAAAAACAACCTATACCCCCACTATGTAAAAACCACAATCTCTTACGCCTTCACCATCAGCATAATTCCAGCTATAATATTCGTCTCCTCCGGACAAGAAGCAATTGTCTCAAACTGACATTGACTATCTATCCAAACCCTCAAATTGTCACTAAGCTTTAAACTAGATTATTTCTCGATCATCTTCATCCCTGTAGCACTTTTCGTTACATGGTCGATCATAGAATTCTCAATATGGTACATACACACAGACCCTTATATCAACCGATTCTTCAAGTATCTCCTCATATTTCTAATCACCATAATAATC…
	leo38KNP ATAAACCTATTTATCTTCTTTATACTCACTGCAATATTTATCCTACTCCTACCTATCATTATATCCAACACTCAACTATACAAAAACAACCTATACCCCCACTATGTAAAAACCACAATCTCTTACGCCTTCACCATCAGCATAATTCCAGCTATAATATTCGTCTCCTCCGGACAAGAAGCAATTGTCTCAAACTGACATTGACTATCTATCCAAACCCTCAAATTGTCACTAAGCTTTAAACTAGATTATTTCTCGATCATCTTCATCCCTGTAGCACTTTTCGTTACATGGTCGATCATAGAATTCTCAATATGGTACATACACACAGACCCTTATATCAACCGATTCTTCAAGTATCTCCTCATATTTCTAATCACCATAATAATC…
	leo39KNP ATAAACCTATTTATCTTCTTTATACTCACTACAATATTTATTCTACTCCTACCTATCATTACATCCAACACTCAACTATACAAAAACAACCTATACCCCCACTATGTAAAAACCACAATCTCTTACGCCTTCACCATCAGCATAATTCCGGCTATAATATTCGTATCCTCCGGACAAGAAACAATTGTCTCAAACTGACATTGACTATCAATTCAAACCCTCAAATTGTCACTAAGCTTTAAACTAGATTATTTCTCGATCATCTTCATTCCTGTAGCACTTTTCGTTACATGGTCGATCATAGAATTCTCAATATGGTACATACACACAGACCCTTATATCAACCGATTCTTCAAGTATCTCCTCATATTTCTAATTACCATAATAATC…
	leo40KNP ATAAACCTATTTATCTTCTTTATACTCACTGCAATATTTATCCTACTCCTACCTATCATTATATCCAACACTCAACTATACAAAAACAACCTATACCCCCACTATGTAAAAACCACAATCTCTTACGCCTTCACCATCAGCATAATTCCAGCTATAATATTCGTCTCCTCCGGACAAGAAGCAATTGTCTCAAACTGACATTGACTATCTATCCAAACCCTCAAATTGTCACTAAGCTTTAAACTAGATTATTTCTCGATCATCTTCATCCCTGTAGCACTTTTCGTTACATGGTCGATCATAGAATTCTCAATATGGTACATACACACAGACCCTTATATCAACCGATTCTTCAAGTATCTCCTCATATTTCTAATCACCATAATAATC…
	leo41KNP ATAAACCTATTTATCTTCTTTATACTCACTACAATATTTATTCTACTCCTACCTATCATTACATCCAACACTCAACTATACAAAAACAACCTATACCCCCACTATGTAAAAACCACAATCTCTTACGCCTTCACCATCAGCATAATTCCGGCTATAATATTCGTATCCTCCGGACAAGAAACAATTGTCTCAAACTGACATTGACTATCAATTCAAACCCTCAAATTGTCACTAAGCTTTAAACTAGATTATTTCTCGATCATCTTCATTCCTGTAGCACTTTTCGTTACATGGTCGATCATAGAATTCTCAATATGGTACATACACACAGACCCTTATATCAACCGATTCTTCAAGTATCTCCTCATATTTCTAATTACCATAATAATC…
	leo42KNP ATAAACCTATTTATCTTCTTTATACTCACTGCAATATTTATTCTACTCCTACCTATCATTATATCCAACACTCAACTATACAAAAACAACCTATACCCCCACTATGTAAAAACCACAATCTCTTACGCCTTCACCATCAGCATAATTCCAGCTATAATATTCGTATCCTCCGGACAAGAAACAATTGTCTCAAACTGACATTGACTATCAATTCAAACCCTCAAATTGTCACTAAGCTTTAAACTAGATTATTTCTCGATCATCTTCACCCCTGTAGCACTTTTCGTTACATGGTCGATCATAGAATTCTCAATATGGTACATACACACAGACCCTTATATCAACCGATTCTTCAAGTATCTCCTCATATTTCTAATTACCATAATAATC…
	leo44KZN ATAAACCTATTTATCTTCTTTATACTCACTGCAATATTTATTCTACTCCTACCTATCATTACATCCAACACTCAACTATACAAAAACAACCTATACCCCCACTATGTAAAAACCACAATCTCTTACGCCTTCACCATCAGCATAATTCCGGCTATAATATTCGTATCCTCCGGACAAGAAACAATTGTCTCAAACTGACATTGACTATCAATTCAAACCCTCAAATTGTCACTAAGCTTTAAACTAGATTATTTCTCGATCATCTTCATCCCTGTAGCACTCTTCGTTACATGGTCGATCATAGAATTCTCAATATGGTACATACACACAGACCCTTATATCAACCGATTCTTCAAGTATCTCCTCATATTTCTAATCACCATAATAGTC…
	leo45WC ATAAACCTATTTATCTTCTTTATACTCACTGCAATATTTATTCTACTCCTACCTATCATTACATCCAACACTCAACTATACAAAAACAACCTATACCCCCACTATGTAAAAACCACAATCTCTTACGCCTTCACCATCAGCATAATTCCGGCTATAATATTCGTATCCTCCGGACAAGAAATAATTGTCTCAAACTGACATTGACTATCAATTCAAACCCTCAAATTGTCACTAAGCTTTAAACTAGATTATTTCTCGATCATCTTCATCCCTGTAGCACTTTTCGTTACATGGTCGATCATAGAATTCTCAATATGGTACATACACACAGACCCCTATATCAACCGATTCTTCAAGTATCTCCTCATATTTCTAATTACCATAATAATCC…
	leo46WC ???????????????TTCTTTATACTCACTGCAATATTTATTCTACTCCTACCTATCATTACATCCAACACTCAACTATACAAAAACAACCTATACCCCCACTATGTAAAAACCACAATCTCTTACGCTTTCACCATCAGTATAATTCCGGCTATAATATTCGTATCCTCCGGACAAGAAACAATTGTCTCAAACTGACATTGACTATCAATTCAAACCCTCAAATTGTCACTAAGCTTTAAACTAGATTATTTCTCGATCATCTTCATCCCTGTAGCACTTTTCGTTACATGGTCGATCATAGAATTCTCAATATGGTACATACACACAGACCCTTATATCAACCGATTCTTCAAGTATCTCCTCATATTTCTAATTACCATAATAATCC…
	leo47WC ATAAACCTATTTATCTTCTTTATACTCACTGCAATATTTATTCTACTCCTACCTATCATTACATCCAACACTCAACTATACAAAAACAACCTATACCCCCACTATGTAAAAACCACAATCTCTTACGCTTTCACCATCAGTATAATTCCGGCTATAATATTCGTATCCTCCGGACAAGAAACAATTGTCTCAAACTGACATTGACTATCAATTCAAACCCTCAAATTGTCACTAAGCTTTAAACTAGATTATTTCTCGATCATCTTCATCCCTGTAGCACTTTTCGTTACATGGTCGATCATAGAATTCTCAATATGGTACATACACACAGACCCTTATATCAACCGATTCTTCAAGTATCTCCTCATATTTCTAATTACCATAATAATCC…
	leo49WC ATAAACCTATTTATCTTCTTTATACTCACTGCAATATTTATTCTACTCCTACCTATCATTACATCCAACACTCAACTATACAAAAACAACCTATACCCCCACTATGTAAAAACCACAATCTCTTACGC?TTCACCATCAG?ATAATTCCGGCTATAATATTCGTATCCTCCGGACAAGAAA?AATTGTCTCAAACTGACATTGACTATCAATTCAAACCCTCAAATTGTCACTAAGCTTTAAACTAGATTATTTCTCGATCATCTTCATCCCTGTAGCACTTTTCGTTACATGGTCGATCATAGAATTCTCAATATGGTACATACACACAGACCCTTATATCAACCGATTCTTCAAGTATCTCCTCATATTTCTAATTACCATAATAATCC…
	leo50WC ATAAACCTATTTATCTTCTTTATACTCACTGCAATATTTATTCTACTCCTACCTATCATTACATCCAACACTCAACTATACAAAAACAACCTATACCCCCACTATGTAAAAACCACAATCTCTTACGCTTTCACCATCAGTATAATTCCGGCTATAATATTCGTATCCTCCGGACAAGAAACAATTGTCTCAAACTGACATTGACTATCAATTCAAACCCTCAAATTGTCACTAAGCTTTAAACTAGATTATTTCTCGATCATCTTCATCCCTGTAGCACTTTTCGTTACATGGTCGATCATAGAATTCTCAATATGGTACATACACACAGACCCTTATATCAACCGATTCTTCAAGTATCTCCTCATATTTCTAATTACCATAATAATCC…
	leo51WC ?????????TTTATCTTCTTTATACTCACTGCAATATTTATTCTACTCCTACCTATCATTACATCCAACACTCAACTATACAAAAACAACCTATACCCCCACTATGTAAAAACCACAATCTCTTACGCTTTCACCATCAGTATAATTCCGGCTATAATATTCGTATCCTCCGGACAAGAAACAATTGTCTCAAACTGACATTGACTATCAATTCAAACCCTCAAATTGTCACTAAGCTTTAAACTAGATTATTTCTCGATCATCTTCATCCCTGTAGCACTTTTCGTTACATGGTCGATCATAGAATTCTCAATATGGTACATACACACAGACCCTTATATCAACCGATTCTTCAAGTATCTCCTCATATTTCTAATTACCATAATAATCC…
	leo52WC ?????????TTTATCTTCTTTATACTCACTGCAATATTTATTCTACTCCTACCTATCATTACATCCAACACTCAACTATACAAAAACAACCTATACCCCCACTATGTAAAAACCACAATCTCTTACGCTTTCACCATCAGTATAATTCCGGCTATAATATTCGTATCCTCCGGACAAGAAACAATTGTCTCAAACTGACATTGACTATCAATTCAAACCCTCAAATTGTCACTAAGCTTTAAACTAGATTATTTCTCGATCATCTTCATCCCTGTAGCACTTTTCGTTACATGGTCGATCATAGAATTCTCAATATGGTACATACACACAGACCCTTATATCAACCGATTCTTCAAGTATCTCCTCATATTTCTAATTACCATAATAATCC…
	leo53WC ATAAACCTATTTATCTTCTTTATACTCACTGCAATATTTATTCTACTCCTACCTATCATTACATCCAACACTCAACTATACAAAAACAACCTATACCCCCACTATGTAAAAACCACAATCTCTTACGCCTTCACCATCAGCATAATTCCGGCTATAATATTCGTATCCTCCGGACAAGAAATAATTGTCTCAAACTGACATTGACTATCAATTCAAACCCTCAAATTGTCACTAAGCTTTAAACTAGATTATTTCTCGATCATCTTCATCCCTGTAGCACTTTTCGTTACATGGTCGATCATAGAATTCTCAATATGGTACATACACACAGACCCCTATATCAACCGATTCTTCAAGTATCTCCTCATATTTCTAATTACCATAATAATCC…
	leo54KNP ATAAACCTATTTATCTTCTTTATACTCACTACAATATTTATTCTACTCCTACCTATCATTACATCCAACACTCAACTATACAAAAACAACCTATACCCCCACTATGTAAAAACCACAATCTCTTACGCCTTCACCATCAGCATAATTCCGGCTATAATATTCGTATCCTCCGGACAAGAAACAATTGTCTCAAACTGACATTGACTATCAATTCAAACCCTCAAATTGTCACTAAGCTTTAAACTAGATTATTTCTCGATCATCTTCATTCCTGTAGCACTTTTCGTTACATGGTCGATCATAGAATTCTCAATATGGTACATACACACAGACCCTTATATCAACCGATTCTTCAAGTATCTCCTCATATTTCTAATTACCATAATAATC…
	leo55KNP ATAAACCTATTTATCTTCTTTATACTCACTGCAATATTTATTCTACTCCTACCTATCATTATATCCAACACTCAACTATACAAAAACAACCTATACCCCCACTATGTAAAAACCACAATCTCTTACGCCTTCACCATCAGCATAATTCCAGCTATAATATTCGTATCCTCCGGACAAGAAACAATTGTCTCAAACTGACATTGACTATCAATTCAAACCCTCAAATTGTCACTAAGCTTTAAACTAGATTATTTCTCGATCATCTTCACCCCTGTAGCACTTTTCGTTACATGATCGATCATAGAATTCTCAATATGGTACATACACACAGACCCTTATATCAACCGATTCTTCAAGTATCTCCTCATATTTCTAATTACCATAATAATC…
	leo56KNP ??????CTATTTATCTTCTTTATACTCACTGCAATATTTATTCTACTCCTACCTATCATTATATCCAACACTCAACTATACAAAAACAACCTATACCCCCACTATGTAAAAACCACAATCTCTTACGCCTTCACCATCAGCATAATTCCAGCTATAATATTCGTATCCTCCGGACAAGAAACAATTGTCTCAAACTGACATTGACTATCAATTCAAACCCTCAAATTGTCACTAAGCTTTAAACTAGATTATTTCTCGATCATCTTCACCCCTGTAGCACTTTTCGTTACATGATCGATCATAGAATTCTCAATATGGTACATACACACAGACCCTTATATCAACCGATTCTTCAAGTATCTCCTCATATTTCTAATTACCATAATAATC…
	leo57WC ATAAACCTATTTATCTTCTTTATACTCACTGCAATATTGATTCTACTCCTACCTATCATTACATCCAACACTCAACTATACAAAAACAACCTATACCCCCACTATGTAAAAACCACAATCTCTTACGCTTTCACCATCAGTATAATTCCGGCTATAATATTCGTATCCTCCGGACAAGAAACAATTGTCTCAAACTGACATTGACTATCAATTCAAACCCTCAAATTGTCACTAAGCTTTAAACTAGATTATTTCTCGATCATCTTCATCCCTGTAGCACTTTTCGTTACATGGTCGATCATAGAATTCTCAATATGGTACATACACACAGACCCTTATATCAACCGATTCTTCAAGTATCTCCTCATATTTCTAATTACCATAATAATCC…
	leo58WC ATAAACCTATTTATCTTCTTTATACTCACTGCAATATTTATTCTACTCCTACCTATCATTACATCCAACACTCAACTATACAAAAACAACCTATACCCCCACTATGTAAAAACCACAATCTCTTACGCTTTCACCATCAGTATAATTCCGGCTATAATATTCGTATCCTCCGGACAAGAAACAATTGTCTCAAACTGACATTGACTATCAATTCAAACCCTCAAATTGTCACTAAGCTTTAAACTAGATTATTTCTCGATCATCTTCATCCCTGTAGCACTTTTCGTTACATGGTCGATCATAGAATTCTCAATATGGTACATACACACAGACCCTTATATCAACCGATTCTTCAAGTATCTCCTCATATTTCTAATTACCATAATAATCC…
	leo61WC ATAAACCTATTTATCTTCTTTATACTCACTGCAATATTTATTCTACTCCTACCTATCATTACATCCAACACTCAACTATACAAAAACAACCTATACCCCCACTATGTAAAAACCACAATCTCTTACGCTTTCACCATCAGTATAATTCCGGCTATAATATTCGTATCCTCCGGACAAGAAACAATTGTCTCAAACTGACATTGACTATCAATTCAAACCCTCAAATTGTCACTAAGCTTTAAACTAGATTATTTCTCGATCATCTTCATCCCTGTAGCACTTTTCGTTACATGGTCGATCATAGAATTCTCAATATGGTACATACACACAGACCCTTATATCAACCGATTCTTCAAGTATCTCCTCATATTTCTAATTACCATAATAATCC…
	leo62WC ATAAACCTATTTATCTTCTTTATACTCACTGCAATATTTATTCTACTCCTACCTATCATTACATCCAACACTCAACTATACAAAAACAACCTATACCCCCACTATGTAAAAACCACAATCTCTTACGCTTTCACCATCAGTATAATTCCGGCTATAATATTCGTATCCTCCGGACAAGAAACAATTGTCTCAAACTGACATTGACTATCAATTCAAACCCTCAAATTGTCACTAAGCTTTAAACTAGATTATTTCTCGATCATCTTCATCCCTGTAGCACTTTTCGTTACATGGTCGATCATAGAATTCTCAATATGGTACATACACACAGACCCTTATATCAACCGATTCTTCAAGTATCTCCTCATATTTCTAATTACCATAATAATCC…
	leo64WC ATAAACCTATTTATCTTCTTTATACTCACTGCAATATTTATTCTACTCCTACCTATCATTACATCCAACACTCAACTATACAAAAACAACCTATACCCCCACTATGTAAAAACCACAATCTCTTACGCTTTCACCATCAGTATAATTCCGGCTATAATATTCGTATCCTCCGGACAAGAAACAATTGTCTCAAACTGACATTGACTATCAATTCAAACCCTCAAATTGTCACTAAGCTTTAAACTAGATTATTTCTCGATCATCTTCATCCCTGTAGCACTTTTCGTTACATGGTCGATCATAGAATTCTCAATATGGTACATACACACAGACCCTTATATCAACCGATTCTTCAAGTATCTCCTCATATTTCTAATTACCATAATAATCC…
	leo65EC ATAAACCTATTTATCTTCTTTATACTCACTGCAATATTTATTCTACTCCTACCTATCATTACATCCAACACTCAACTATACAAAAACAACCTATACCCCCACTATGTAAAAACCACAATCTCTTACGCCTTCACCATCAGCATAATTCCGGCTATAATATTCGTATCCTCCGGACAAGAAATAATTGTCTCAAACTGACATTGACTATCAATTCAAACCCTCAAATTGTCACTAAGCTTTAAACTAGATTATTTCTCGATCATCTTCATCCCTGTAGCACTTTTCGTTACATGGTCGATCATAGAATTCTCAATATGGTACATACACACAGACCCCTATATCAACCGATTCTTCAAGTATCTCCTCATATTTCTAATTACCATAATAATCC…
	leo66EC ???AACCTATTTATCTTCTTTATACTCACTGCAATATTTATTCTACTCCTACCTATCATTACATCCAACACTCAACTATACAAAAACAACCTATACCCCCACTATGTAAAAACCACAATCTCTTACGCCTTCACCATCAGCATAATTCCGGCTATAATATTCGTATCCTCCGGACAAGAAATAATTGTCTCAAACTGACATTGACTATCAATTCAAACCCTCAAATTGTCACTAAGCTTTAAACTAGATTATTTCTCGATCATCTTCATCCCTGTAGCACTTTTCGTTACATGGTCGATCATAGAATTCTCAATATGGTACATACACACAGACCCCTATATCAACCGATTCTTCAAGTATCTCCTCATATTTCTAATTACCATAATAATCC…
	leo68WC ???AACCTATTTATCTTCTTTATACTCACTGCAATATTTATTCTACTCCTACCTATCATTACATCCAACACTCAACTATACAAAAACAACCTATACCCCCACTATGTAAAAACCACAATCTCTTACGCTTTCACCATCAGTATAATTCCGGCTATAATATTCGTATCCTCCGGACAAGAAACAATTGTCTCAAACTGACATTGACTATCAATTCAAACCCTCAAATTGTCACTAAGCTTTAAACTAGATTATTTCTCGATCATCTTCATCCCTGTAGCACTTTTCGTTACATGGTCGATCATAGAATTCTCAATATGGTACATACACACAGACCCTTATATCAACCGATTCTTCAAGTATCTCCTCATATTTCTAATTACCATAATAATCC…
	leo69WC ???AACCTATTTATCTTCTTTATACTCACTGCAATATTTATTCTACTCCTACCTATCATTACATCCAACACTCAACTATACAAAAACAACCTATACCCCCACTATGTAAAAACCACAATCTCTTACGCTTTCACCATCAGTATAATTCCGGCTATAATATTCGTATCCTCCGGACAAGAAACAATTGTCTCAAACTGACATTGACTATCAATTCAAACCCTCAAATTGTCACTAAGCTTTAAACTAGATTATTTCTCGATCATCTTCATCCCTGTAGCACTTTTCGTTACATGGTCGATCATAGAATTCTCAATATGGTACATACACACAGACCCTTATATCAACCGATTCTTCAAGTATCTCCTCATATTTCTAATTACCATAATAATCC…
	leo70WC ATAAACCTATTTATCTTCTTTATACTCACTGCAATATTTATTCTACTCCTACCTATCATTACATCCAACACTCAACTATACAAAAACAACCTATACCCCCACTATGTAAAAACCACAATCTCTTACGCTTTCACCATCAGTATAATTCCGGCTATAATATTCGTATCCTCCGGACAAGAAACAATTGTCTCAAACTGACATTGACTATCAATTCAAACCCTCAAATTGTCACTAAGCTTTAAACTAGATTATTTCTCGATCATCTTCATCCCTGTAGCACTTTTCGTTACATGGTCGATCATAGAATTCTCAATATGGTACATACACACAGACCCTTATATCAACCGATTCTTCAAGTATCTCCTCATATTTCTAATTACCATAATAATCC…
	leo71WC ATAAACCTATTTATCTTCTTTATACTCACTGCAATATTTATTCTACTCCTACCTATCATTACATCCAACACTCAACTATACAAAAACAACCTATACCCCCACTATGTAAAAACCACAATCTCTTACGCTTTCACCATCAGTATAATTCCGGCTATAATATTCGTATCCTCCGGACAAGAAACAATTGTCTCAAACTGACATTGACTATCAATTCAAACCCTCAAATTGTCACTAAGCTTTAAACTAGATTATTTCTCGATCATCTTCATCCCTGTAGCACTTTTCGTTACATGGTCGATCATAGAATTCTCAATATGGTACATACACACAGACCCTTATATCAACCGATTCTTCAAGTATCTCCTCATATTTCTAATTACCATAATAATCC…
	leo72WC ATAAACCTATTTATCTTCTTTATACTCACTGCAATATTTATTCTACTCCTACCTATCATTACATCCAACACTCAACTATACAAAAACAACCTATACCCCCACTATGTAAAAACCACAATCTCTTACGCTTTCACCATCAGTATAATTCCGGCTATAATATTCGTATCCTCCGGACAAGAAACAATTGTCTCAAACTGACATTGACTATCAATTCAAACCCTCAAATTGTCACTAAGCTTTAAACTAGATTATTTCTCGATCATCTTCATCCCTGTAGCACTTTTCGTTACATGGTCGATCATAGAATTCTCAATATGGTACATACACACAGACCCTTATATCAACCGATTCTTCAAGTATCTCCTCATATTTCTAATTACCATAATAATCC…
	leo73WC ATAAACCTATTTATCTTCTTTATACTCACTGCAATATTTATTCTACTCCTACCTATCATTACATCCAACACTCAACTATACAAAAACAACCTATACCCCCACTATGTAAAAACCACAATCTCTTACGCTTTCACCATCAGTATAATTCCGGCTATAATATTCGTATCCTCCGGACAAGAAACAATTGTCTCAAACTGACATTGACTATCAATTCAAACCCTCAAATTGTCACTAAGCTTTAAACTAGATTATTTCTCGATCATCTTCATCCCTGTAGCACTTTTCGTTACATGGTCGATCATAGAATTCTCAATATGGTACATACACACAGACCCTTATATCAACCGATTCTTCAAGTATCTCCTCATATTTCTAATTACCATAATAATCC…
	leo74WC ATAAACCTATTTATCTTCTTTATACTCACTGCAATATTTATTCTACTCCTACCTATCATTACATCCAACACTCAACTATACAAAAACAACCTATACCCCCACTATGTAAAAACCACAATCTCTTACGCTTTCACCATCAGTATAATTCCGGCTATAATATTCGTATCCTCCGGACAAGAAACAATTGTCTCAAACTGACATTGACTATCAATTCAAACCCTCAAATTGTCACTAAGCTTTAAACTAGATTATTTCTCGATCATCTTCATCCCTGTAGCACTTTTCGTTACATGGTCGATCATAGAATTCTCAATATGGTACATACACACAGACCCTTATATCAACCGATTCTTCAAGTATCTCCTCATATTTCTAATTACCATAATAATCC…
	leo77MZ ATAAACCTATTTATCTTCTTTATACTCACTGCAATATTTATTCTACTCCTACCTATCATTATATCCAACACTCAACTATACAAAAACAACCTATACCCCCACTATGTAAAAACCACAATCTCTTACGCCTTCACCATCAGCATAATTCCGGCTATAATATTCGTCTCCTCCGGACAAGAAGCAATTGTCTCAAACTGACATTGACTATCTATCCAAACCCTCAAATTGTCACTAAGCTTTAAACTAGATTATTTCTCGATCATCTTCATCCCTGTAGCACTTTTCGTTACATGGTCGATCATAGAATTCTCAATATGGTACATACACACAGACCCTTATATCAACCGATTCTTCAAGTATCTCCTCATATTTCTAATCACCATAATAATCC…
	leo75MZ ATAAACCTATTTATCTTCTTTATACTCACTGCAATATTTATTCTACTCCTACCTATCATTATATCCAACACTCAACTATACAAAAACAACCTATACCCCCACTATGTAAAAACCACAATCTCTTACGCCTTCACCATCAGCATAATTCCGGCTATAATATTCGTCTCCTCCGGACAAGAAGCAATTGTCTCAAACTGACATTGACTATCTATCCAAACCCTCAAATTGTCACTAAGCTTTAAACTAGATTATTTCTCGATCATCTTCATCCCTGTAGCACTTTTCGTTACATGGTCGATCATAGAATTCTCAATATGGTACATACACACAGACCCTTATATCAACCGATTCTTCAAGTATCTCCTCATATTTCTAATCACCATAATAATCC…
	leo79MZ ATAAACCTATTTATCTTCTTTATACTCACTGCAATATTTATTCTACTCCTACCTATCATTATATCCAACACTCAACTATACAAAAACAACCTATACCCCCACTATGTAAAAACCACAATCTCTTACGCCTTCACCATCAGCATAATTCCGGCTATAATATTCGTCTCCTCCGGACAAGAAGCAATTGTCTCAAACTGACATTGACTATCTATCCAAACCCTCAAATTGTCACTAAGCTTTAAACTAGATTATTTCTCGATCATCTTCATCCCTGTAGCACTTTTCGTTACATGGTCGATCATAGAATTCTCAATATGGTACATACACACAGACCCTTATATCAACCGATTCTTCAAGTATCTCCTCATATTTCTAATCACCATAATAATCC…
	leo80MZ ATAAACCTATTTATCTTCTTTATACTCACTGCAATATTTATTCTACTCCTACCTATCATTATATCCAACACTCAACTATACAAAAACAACCTATACCCCCACTATGTAAAAACCACAATCTCTTACGCCTTCACCATCAGCATAATTCCGGCTATAATATTCGTCTCCTCCGGACAAGAAGCAATTGTCTCAAACTGACATTGACTATCTATCCAAACCCTCAAATTGTCACTAAGCTTTAAACTAGATTATTTCTCGATCATCTTCATCCCTGTAGCACTTTTCGTTACATGGTCGATCATAGAATTCTCAATATGGTACATACACACAGACCCTTATATCAACCGATTCTTCAAGTATCTCCTCATATTTCTAATCACCATAATAATCC…
	leo81MZ ATAAACCTATTTATCTTCTTTATACTCACTGCAATATTTATTCTACTCCTACCTATCATTATATCCAACACTCAACTATACAAAAACAACCTATACCCCCACTATGTAAAAACCACAATCTCTTACGCCTTCACCATCAGCATAATTCCGGCTATAATATTCGTCTCCTCCGGACAAGAAGCAATTGTCTCAAACTGACATTGACTATCTATCCAAACCCTCAAATTGTCACTAAGCTTTAAACTAGATTATTTCTCGATCATCTTCATCCCTGTAGCACTTTTCGTTACATGGTCGATCATAGAATTCTCAATATGGTACATACACACAGACCCTTATATCAACCGATTCTTCAAGTATCTCCTCATATTTCTAATCACCATAATAATCC…
	leo82MZ ATAAACCTATTTATCTTCTTTATACTCACTGCAATATTTATTCTACTCCTACCTATCATTATATCCAACACTCAACTATACAAAAACAACCTATACCCCCACTATGTAAAAACCACAATCTCTTACGCCTTCACCATCAGCATAATTCCGGCTATAATATTCGTCTCCTCCGGACAAGAAGCAATTGTCTCAAACTGACATTGACTATCTATCCAAACCCTCAAATTGTCACTAAGCTTTAAACTAGATTATTTCTCGATCATCTTCATCCCTGTAGCACTTTTCGTTACATGGTCGATCATAGAATTCTCAATATGGTACATACACACAGACCCTTATATCAACCGATTCTTCAAGTATCTCCTCATATTTCTAATCACCATAATAATCC…
	leo84MZ ATAAACCTATTTATCTTCTTTATACTCACTGCAATATTTATTCTACTCCTACCTATCATTATATCCAACACTCAACTATACAAAAACAACCTATACCCCCACTATGTAAAAACCACAATCTCTTACGCCTTCACCATCAGCATAATTCCGGCTATAATATTCGTCTCCTCCGGACAAGAAGCAATTGTCTCAAACTGACATTGACTATCTATCCAAACCCTCAAATTGTCACTAAGCTTTAAACTAGATTATTTCTCGATCATCTTCATCCCTGTAGCACTTTTCGTTACATGGTCGATCATAGAATTCTCAATATGGTACATACACACAGACCCTTATATCAACCGATTCTTCAAGTATCTCCTCATATTTCTAATCACCATAATAATCC…
	leo85MZ ATAAACCTATTTATCTTCTTTATACTCACTGCAATATTTATTCTACTCCTACCTATCATTATATCCAACACTCAACTATACAAAAACAACCTATACCCCCACTATGTAAAAACCACAATCTCTTACGCCTTCACCATCAGCATAATTCCGGCTATAATATTCGTCTCCTCCGGACAAGAAGCAATTGTCTCAAACTGACATTGACTATCTATCCAAACCCTCAAATTGTCACTAAGCTTTAAACTAGATTATTTCTCGATCATCTTCATCCCTGTAGCACTTTTCGTTACATGGTCGATCATAGAATTCTCAATATGGTACATACACACAGACCCTTATATCAACCGATTCTTCAAGTATCTCCTCATATTTCTAATCACCATAATAATCC…
	leo88MZ ATAAACCTATTTATCTTCTTTATACTCACTGCAATATTTATTCTACTCCTACCTATCATTATATCCAACACTCAACTATACAAAAACAACCTATACCCCCACTATGTAAAAACCACAATCTCTTACGCCTTCACCATCAGCATAATTCCGGCTATAATATTCGTCTCCTCCGGACAAGAAGCAATTGTCTCAAACTGACATTGACTATCTATCCAAACCCTCAAATTGTCACTAAGCTTTAAACTAGATTATTTCTCGATCATCTTCATCCCTGTAGCACTTTTCGTTACATGGTCGATCATAGAATTCTCAATATGGTACATACACACAGACCCTTATATCAACCGATTCTTCAAGTATCTCCTCATATTTCTAATCACCATAATAATCC…
	leo89MZ ATAAACCTATTTATCTTCTTTATACTCACTGCAATATTTATTCTACTCCTACCTATCATTATATCCAACACTCAACTATACAAAAACAACCTATACCCCCACTATGTAAAAACCACAATCTCTTACGCCTTCACCATCAGCATAATTCCGGCTATAATATTCGTCTCCTCCGGACAAGAAGCAATTGTCTCAAACTGACATTGACTATCTATCCAAACCCTCAAATTGTCACTAAGCTTTAAACTAGATTATTTCTCGATCATCTTCATCCCTGTAGCACTTTTCGTTACATGGTCGATCATAGAATTCTCAATATGGTACATACACACAGACCCTTATATCAACCGATTCTTCAAGTATCTCCTCATATTTCTAATCACCATAATAATCC…
	leo90MZ ATAAACCTATTTATCTTCTTTATACTCACTGCAATATTTATTCTACTCCTACCTATCATTATATCCAACACTCAACTATACAAAAACAACCTATACCCCCACTATGTAAAAACCACAATCTCTTACGCCTTCACCATCAGCATAATTCCGGCTATAATATTCGTCTCCTCCGGACAAGAAGCAATTGTCTCAAACTGACATTGACTATCTATCCAAACCCTCAAATTGTCACTAAGCTTTAAACTAGATTATTTCTCGATCATCTTCATCCCTGTAGCACTTTTCGTTACATGGTCGATCATAGAATTCTCAATATGGTACATACACACAGACCCTTATATCAACCGATTCTTCAAGTATCTCCTCATATTTCTAATCACCATAATAATCC…
	leo91MZ ATAAACCTATTTATCTTCTTTATACTCACTGCAATATTTATTCTACTCCTACCTATCATTATATCCAACACTCAACTATACAAAAACAACCTATACCCCCACTATGTAAAAACCACAATCTCTTACGCCTTCACCATCAGCATAATTCCGGCTATAATATTCGTCTCCTCCGGACAAGAAGCAATTGTCTCAAACTGACATTGACTATCTATCCAAACCCTCAAATTGTCACTAAGCTTTAAACTAGATTATTTCTCGATCATCTTCATCCCTGTAGCACTTTTCGTTACATGGTCGATCATAGAATTCTCAATATGGTACATACACACAGACCCTTATATCAACCGATTCTTCAAGTATCTCCTCATATTTCTAATCACCATAATAATCC…
	leo94MZ ATAAACCTATTTATCTTCTTTATACTCACTGCAATATTTATTCTACTCCTACCTATCATTATATCCAACACTCAACTATACAAAAACAACCTATACCCCCACTATGTAAAAACCACAATCTCTTACGCCTTCACCATCAGCATAATTCCGGCTATAATATTCGTCTCCTCCGGACAAGAAGCAATTGTCTCAAACTGACATTGACTATCTATCCAAACCCTCAAATTGTCACTAAGCTTTAAACTAGATTATTTCTCGATCATCTTCATCCCTGTAGCACTTTTCGTTACATGGTCGATCATAGAATTCTCAATATGGTACATACACACAGACCCTTATATCAACCGATTCTTCAAGTATCTCCTCATATTTCTAATCACCATAATAATCC…
	leo95MZ ATAAACCTATTTATCTTCTTTATACTCACTGCAATATTTATTCTACTCCTACCTATCATTACATCCAACACTCAACTATACAAAAACAACCTATACCCCCACTATGTAAAAACCACAATCTCTTACGCCTTCACCATCAGCATAATTCCGGCTATAATATTCGTATCCTCCGGACAAGAAACAATTGTCTCAAACTGACATTGACTATCAATTCAAACCCTCAAATTGTCACTAAGCTTTAAACTAGATTATTTCTCGACCATCTTCATCCCTGTAGCACTCTTCGTTACATGGTCGATCATAGAATTCTCAATATGGTACATACACACAGACCCTTATATCAACCGATTCTTCAAGTATCTCCTCATATTTCTAATCACCATAATAGTCC…
	leo97MZ ATAAACCTATTTATCTTCTTTATACTCACTGCAATATTTATTCTACTCCTACCTATCATTATATCCAACACTCAACTATACAAAAACAACCTATACCCCCACTATGTAAAAACCACAATCTCTTACGTCTTCACCATCAGCATAATTCCGGCTATAATATTCGTCTCCTCCGGACAAGAAGCAATTGTCTCAAACTGACATTGACTATCTATCCAAACCCTCAAATTGTCACTAAGCTTTAAACTAGATTATTTCTCGATCATCTTCATCCCTGTAGCACTTTTCGTTACATGGTCGATCATAGAATTCTCAATATGGTACATACACACAGACCCTTATATCAACCGATTCTTCAAGTATCTCCTCATATTTCTAATCACCATAATAATCC…
	leo98MZ ATAAACCTATTTATCTTCTTTATACTCACTGCAATATTTATTCTACTCCTACCTATCATTATATCCAACACTCAACTATACAAAAACAACCTATACCCCCACTATGTAAAAACCACAATCTCTTACGTCTTCACCATCAGCATAATTCCGGCTATAATATTCGTCTCCTCCGGACAAGAAGCAATTGTCTCAAACTGACATTGACTATCTATCCAAACCCTCAAATTGTCACTAAGCTTTAAACTAGATTATTTCTCGATCATCTTCATCCCTGTAGCACTTTTCGTTACATGGTCGATCATAGAATTCTCAATATGGTACATACACACAGACCCTTATATCAACCGATTCTTCAAGTATCTCCTCATATTTCTAATCACCATAATAATCC…
	leo99MZ ATAAACCTATTTATCTTCTTTATACTCACTGCAATATTTATTCTACTCCTACCTATCATTATATCCAACACTCAACTATACAAAAACAACCTATACCCCCACTATGTAAAAACCACAATCTCTTACGCCTTCACCATCAGCATAATTCCGGCTATAATATTCGTCTCCTCCGGACAAGAAGCAATTGTCTCAAACTGACATTGACTATCTATCCAAACCCTCAAATTGTCACTAAGCTTTAAACTAGATTATTTCTCGATCATCTTCATCCCTGTAGCACTTTTCGTTACATGGTCGATCATAGAATTCTCAATATGGTACATACACACAGACCCTTATATCAACCGATTCTTCAAGTATCTCCTCATATTTCTAATCACCATAATAATCC…
	leo96MZ ATAAACCTATTTATCTTCTTTATACTCACTGCAATATTTATTCTACTCCTACCTATCATTATATCCAACACTCAACTATACAAAAACAACCTATACCCCCACTATGTAAAAACCACAATCTCTTACGCCTTCACCATCAGCATAATTCCGGCTATAATATTCGTCTCCTCCGGACAAGAAGCAATTGTCTCAAACTGACATTGACTATCTATCCAAACCCTCAAATTGTCACTAAGCTTTAAACTAGATTATTTCTCGATCATCTTCATCCCTGTAGCACTTTTCGTTACATGGTCGATCATAGAATTCTCAATATGGTACATACACACAGACCCTTATATCAACCGATTCTTCAAGTATCTCCTCATATTTCTAATCACCATAATAATCC…
	leo101KNP ATAAACCTATTTATCTTCTTTATACTCACTGCAATATTTATTCTACTCCTACCTATCATTATATCCAACACTCAACTATACAAAAACAACCTATACCCCCACTATGTAAAAACCACAATCTCTTACGCCTTCACCATCAGCATAATTCCGGCTATAATATTCGTCTCCTCCGGACAAGAAGCAATTGTCTCAAACTGACATTGACTATCTATCCAAACCCTCAAATTGTCACTAAGCTTTAAACTAGATTATTTCTCGATCATCTTCATCCCTGTAGCACTTTTCGTTACATGGTCGATCATAGAATTCTCAATATGGTACATACACACAGACCCTTATATCAACCGATTCTTCAAGTATCTCCTCATATTTCTAATCACCATAATAAT…
	leo102KNP ATAAACCTATTTATCTTCTTTATACTCACTGCAATATTTATCCTACTCCTACCTATCATTATATCCAACACTCAACTATACAAAAACAACCTATACCCCCACTATGTAAAAACCACAATCTCTTACGCCTTCACCATCAGCATAATTCCAGCTATAATATTCGTCTCCTCCGGACAAGAAGCAATTGTCTCAAACTGACATTGACTATCTATCCAAACCCTCAAATTGTCACTAAGCTTTAAACTAGATTATTTCTCGATCATCTTCATCCCTGTAGCACTTTTCGTTACATGGTCGATCATAGAATTCTCAATATGGTACATACACACAGACCCTTATATCAACCGATTCTTCAAGTATCTCCTCATATTTCTAATCACCATAATAAT…
	leo103KNP ATAAACCTATTTATCTTCTTTATACTCACTGCAATATTTATTCTACTCCTACCTATCATTATATCCAACACTCAACTATACAAAAACAACCTATACCCCCACTATGTAAAAACCACAATCTCTTACGCCTTCACCATCAGCATAATTCCAGCTATAATATTCGTATCCTCCGGACAAGAAACAATTGTCTCAAACTGACATTGACTATCAATTCAAACCCTCAAATTGTCACTAAGCTTTAAACTAGATTATTTCTCGATCATCTTCACCCCTGTAGCACTTTTCGTTACATGATCGATCATAGAATTCTCAATATGGTACATACACACAGACCCTTATATCAACCGATTCTTCAAGTATCTCCTCATATTTCTAATTACCATAATAAT…
	leo104KNP ATAAACCTATTTATCTTCTTTATACTCACTGCAATATTTATTCTACTCCTACCTATCATTATATCCAACACTCAACTATACAAAAACAACCTATACCCCCACTATGTAAAAACCACAATCTCTTACGCCTTCACCATCAGCATAATTCCGGCTATAATATTCGTCTCCTCCGGACAAGAAGCAATTGTCTCAAACTGACATTGACTATCTATCCAAACCCTCAAATTGTCACTAAGCTTTAAACTAGATTATTTCTCGATCATCTTCATCCCTGTAGCACTTTTCGTTACATGGTCGATCATAGAATTCTCAATATGGTACATACACACAGACCCTTATATCAACCGATTCTTCAAGTATCTCCTCATATTTCTAATCACCATAATAAT…
	leo105KNP ATAAACCTATTTATCTTCTTTATACTCACTGCAATATTTATCCTACTCCTACCTATCATTATATCCAACACTCAACTATACAAAAACAACCTATACCCCCACTATGTAAAAACCACAATCTCTTACGCCTTCACCATCAGCATAATTCCAGCTATAATATTCGTCTCCTCCGGACAAGAAGCAATTGTCTCAAACTGACATTGACTATCTATCCAAACCCTCAAATTGTCACTAAGCTTTAAACTAGATTATTTCTCGATCATCTTCATCCCTGTAGCACTTTTCGTTACATGGTCGATCATAGAATTCTCAATATGGTACATACACACAGACCCTTATATCAACCGATTCTTCAAGTATCTCCTCATATTTCTAATCACCATAATAAT…
	leo106KNP ATAAACCTATTTATCTTCTTTATACTCACTGCAATATTTATTCTACTCCTACCTATCATTATATCCAACACTCAACTATACAAAAACAACCTATACCCCCACTATGTAAAAACCACAATCTCTTACGCCTTCACCATCAGCATAATTCCAGCTATAATATTCGTCTCCTCCGGACAAGAAGCAATTGTCTCAAACTGACATTGACTATCTATCCAAACCCTCAAATTGTCACTAAGCTTTAAACTAGATTATTTCTCGATCATCTTCATCCCTGTAGCACTTTTCGTTACATGGTCGATCATAGAATTCTCAATATGGTACATACACACAGACCCTTATATCAACCGATTCTTCAAGTATCTCCTCATATTTCTAATCACCATAATAAT…
	leo110KZN ATAAACCTATTTATCTTCTTTATACTCACTGCAATATTTATTCTACTCCTACCTATCATTACATCCAACACTCAACTATACAAAAACAACCTATACCCCCACTATGTAAAAACCACAATCTCCTACGCCTTCACCATCAGCATAATTCCGGCTATAATATTCGTATCCTCCGGACAAGAAATAATTGTCTCAAACTGACATTGACTATCAATTCAAACCCTCAAATTGTCACTAAGTTTTAAACTAGATTATTTCTCGATCATTTTCATCCCTGTAGCACTTTTCGTTACATGGTCGATCATAGAATTCTCAATATGGTACATACACACAGACCCCTATATCAACCGATTCTTCAAGTATCTCCTCATATTTCTAATTACCATAATAAT…
	leo121KZN ATAAACCTATTTATCTTCTTTATACTCACTGCAATATTTATTCTACTCCTACCTATCATTACATCCAACACTCAACTATACAAAAACAACCTATACCCCCACTATGTAAAAACCACAATCTCTTACGCCTTCACCATCAGCATAATTCCGGCTATAATATTCGTATCCTCCGGACAAGAAACAATTGTCTCAAACTGACATTGACTATCAATTCAAACCCTCAAATTGTCACTAAGCTTTAAACTAGATTATTTCTCGATCATCTTCATCCCTGTAGCACTCTTCGTTACATGGTCGATCATAGAATTCTCAATATGGTACATACACACAGACCCTTATATCAACCGATTCTTCAAGTATCTCCTCATATTTCTAATCACCATAATAGT…
	leo122KZN ATAAACCTATTTATCTTCTTTATACTCACTGCAATATTTATTCTACTCCTACCTATCATTACATCCAACACTCAACTATACAAAAACAACCTATACCCCCACTATGTAAAAACCACAATCTCTTACGCCTTCACCATCAGCATAATTCCGGCTATAATATTCGTATCCTCCGGACAAGAAACAATTGTCTCAAACTGACATTGACTATCAATTCAAACCCTCAAATTGTCACTAAGCTTTAAACTAGATTATTTCTCGATCATCTTCATCCCTGTAGCACTCTTCGTTACATGGTCGATCATAGAATTCTCAATATGGTACATACACACAGACCCTTATATCAACCGATTCTTCAAGTATCTCCTCATATTTCTAATCACCATAATAGT…
	leo123KZN ATAAACCTATTTATCTTCTTTATACTCACTGCAATATTTATTCTACTCCTACCTATCATTACATCCAACACTCAACTATACAAAAACAACCTATACCCCCACTATGTAAAAACCACAATCTCTTACGCCTTCACCATCAGCATAATTCCGGCTATAATATTCGTATCCTCCGGACAAGAAACAATTGTCTCAAACTGACATTGACTATCAATTCAAACCCTCAAATTGTCACTAAGCTTTAAACTAGATTATTTCTCGATCATCTTCATCCCTGTAGCACTCTTCGTTACATGGTCGATCATAGAATTCTCAATATGGTACATACACACAGACCCTTATATCAACCGATTCTTCAAGTATCTCCTCATATTTCTAATCACCATAATAGT…
	leo124KZN ATAAACCTATTTATCTTCTTTATACTCACTGCAATATTTATTCTACTCCTACCTATCATTATATCCAACACTCAACTATACAAAAACAACCTATACCCCCACTATGTAAAAACCACAATCTCTTACGCCTTCACCATCAGCATAATTCCAGCTATAATATTCGTATCCTCCGGACAAGAAACAATTGTCTCAAACTGACATTGACTATCAATTCAAACCCTCAAATTGTCACTAAGCTTTAAACTAGATTATTTCTCGATCATCTTCACCCCTGTAGCACTTTTCGTTACATGATCGATCATAGAATTCTCAATATGGTACATACACACAGACCCTTATATCAACCGATTCTTCAAGTATCTCCTCATATTTCTAATTACCATAATAAT…
	leo125KZN ATAAACCTATTTATCTTCTTTATACTCACTGCAATATTTATTCTACTCCTACCTATCATTACATCCAACACTCAACTATACAAAAACAACCTATACCCCCACTATGTAAAAACCACAATCTCTTACGCCTTCACCATCAGCATAATTCCGGCTATAATATTCGTATCCTCCGGACAAGAAACAATTGTCTCAAACTGACATTGACTATCAATTCAAACCCTCAAATTGTCACTAAGCTTTAAACTAGATTATTTCTCGATCATCTTCATCCCTGTAGCACTCTTCGTTACATGGTCGATCATAGAATTCTCAATATGGTACATACACACAGACCCTTATATCAACCGATTCTTCAAGTATCTCCTCATATTTCTAATCACCATAATAGT…
	leo126KZN ATAAACCTATTTATCTTCTTTATACTCACTGCAATATTTATTCTACTCCTACCTATCATTACATCCAACACTCAACTATACAAAAACAACCTATACCCCCACTATGTAAAAACCACAATCTCCTACGCCTTCACCATCAGCATAATTCCGGCTATAATATTCGTATCCTCCGGACAAGAAATAATTGTCTCAAACTGACATTGACTATCAATTCAAACCCTCAAATTGTCACTAAGTTTTAAACTAGATTATTTCTCGATCATTTTCATCCCTGTAGCACTTTTCGTTACATGGTCGATCATAGAATTCTCAATATGGTACATACACACAGACCCCTATATCAACCGATTCTTCAAGTATCTCCTCATATTTCTAATTACCATAATAAT…
	leo127KZN ATAAACCTATTTATCTTCTTTATACTCACTGCAATATTTATTCTACTCCTACCTATCATTACATCCAACACTCAACTATACAAAAACAACCTATACCCCCACTATGTAAAAACCACAATCTCCTACGCCTTCACCATCAGCATAATTCCGGCTATAATATTCGTATCCTCCGGACAAGAAATAATTGTCTCAAACTGACATTGACTATCAATTCAAACCCTCAAATTGTCACTAAGTTTTAAACTAGATTATTTCTCGATCATTTTCATCCCTGTAGCACTTTTCGTTACATGGTCGATCATAGAATTCTCAATATGGTACATACACACAGACCCCTATATCAACCGATTCTTCAAGTATCTCCTCATATTTCTAATTACCATAATAAT…
	leo128KZN ATAAACCTATTTATCTTCTTTATACTCACTGCAATATTTATTCTACTCCTACCTATCATTACATCCAACACTCAACTATACAAAAACAACCTATACCCCCACTATGTAAAAACCACAATCTCTTACGCCTTCACCATCAGCATAATTCCGGCTATAATATTCGTATCCTCCGGACAAGAAACAATTGTCTCAAACTGACATTGACTATCAATTCAAACCCTCAAATTGTCACTAAGCTTTAAACTAGATTATTTCTCGATCATCTTCATCCCTGTAGCACTCTTCGTTACATGGTCGATCATAGAATTCTCAATATGGTACATACACACAGACCCTTATATCAACCGATTCTTCAAGTATCTCCTCATATTTCTAATCACCATAATAGT…
	leo129KZN ATAAACCTATTTATCTTCTTTATACTCACTGCAATATTTATTCTACTCCTACCTATCATTACATCCAACACTCAACTATACAAAAACAACCTATACCCCCACTATGTAAAAACCACAATCTCTTACGCCTTCACCATCAGCATAATTCCGGCTATAATATTCGTATCCTCCGGACAAGAAACAATTGTCTCAAACTGACATTGACTATCAATTCAAACCCTCAAATTGTCACTAAGCTTTAAACTAGATTATTTCTCGATCATCTTCATCCCTGTAGCACTCTTCGTTACATGGTCGATCATAGAATTCTCAATATGGTACATACACACAGACCCTTATATCAACCGATTCTTCAAGTATCTCCTCATATTTCTAATCACCATAATAGT…
	leo130KZN ATAAACCTATTTATCTTCTTTATACTCACTGCAATATTTATTCTACTCCTACCTATCATTACATCCAACACTCAACTATACAAAAACAACCTATACCCCCACTATGTAAAAACCACAATCTCCTACGCCTTCACCATCAGCATAATTCCGGCTATAATATTCGTATCCTCCGGACAAGAAATAATTGTCTCAAACTGACATTGACTATCAATTCAAACCCTCAAATTGTCACTAAGTTTTAAACTAGATTATTTCTCGATCATTTTCATCCCTGTAGCACTTTTCGTTACATGGTCGATCATAGAATTCTCAATATGGTACATACACACAGACCCCTATATCAACCGATTCTTCAAGTATCTCCTCATATTTCTAATTACCATAATAAT…
	leo131KZN ATAAACCTATTTATCTTCTTTATACTCACTGCAATATTTATTCTACTCCTACCTATCATTACATCCAACACTCAACTATACAAAAACAACCTATACCCCCACTATGTAAAAACCACAATCTCCTACGCCTTCACCATCAGCATAATTCCGGCTATAATATTCGTATCCTCCGGACAAGAAATAATTGTCTCAAACTGACATTGACTATCAATTCAAACCCTCAAATTGTCACTAAGTTTTAAACTAGATTATTTCTCGATCATTTTCATCCCTGTAGCACTTTTCGTTACATGGTCGATCATAGAATTCTCAATATGGTACATACACACAGACCCCTATATCAACCGATTCTTCAAGTATCTCCTCATATTTCTAATTACCATAATAAT…
	leo132KZN ATAAACCTATTTATCTTCTTTATACTCACTGCAATATTTATTCTACTCCTACCTATCATTACATCCAACACTCAACTATACAAAAACAACCTATACCCCCACTATGTAAAAACCACAATCTCTTACGCCTTCACCATCAGCATAATTCCGGCTATAATATTCGTATCCTCCGGACAAGAAA?AATTGTCTCAAACTGACATTGACTATCAATTCAAACCCTCAAATTGTCACTAAG?TTTAAACTAGATTATTTCTCGATCAT?TTCATCCCTGTAGCACT?TTCGTTACATGGTCGATCATAGAATTCTCAATATGGTACATACACACAGACCC?TATATCAACCGATTCTTCAAGTATCTCCTCATATTTCTAAT?ACCATAATA?T…
	leo133KZN ATAAACCTATTTATCTTCTTTATACTCACTGCAATATTTATTCTACTCCTACCTATCATTACATCCAACACTCAACTATACAAAAACAACCTATACCCCCACTATGTAAAAACCACAATCTCCTACGCCTTCACCATCAGCATAATTCCGGCTATAATATTCGTATCCTCCGGACAAGAAATAATTGTCTCAAACTGACATTGACTATCAATTCAAACCCTCAAATTGTCACTAAGTTTTAAACTAGATTATTTCTCGATCATTTTCATCCCTGTAGCACTTTTCGTTACATGGTCGATCATAGAATTCTCAATATGGTACATACACACAGACCCCTATATCAACCGATTCTTCAAGTATCTCCTCATATTTCTAATTACCATAATAAT…
	leo134KZN ATAAACCTATTTATCTTCTTTATACTCACTGCAATATTTATTCTACTCCTACCTATCATTACATCCAACACTCAACTATACAAAAACAACCTATACCCCCACTATGTAAAAACCACAATCTCCTACGCCTTCACCATCAGCATAATTCCGGCTATAATATTCGTATCCTCCGGACAAGAAATAATTGTCTCAAACTGACATTGACTATCAATTCAAACCCTCAAATTGTCACTAAGTTTTAAACTAGATTATTTCTCGATCATTTTCATCCCTGTAGCACTTTTCGTTACATGGTCGATCATAGAATTCTCAATATGGTACATACACACAGACCCCTATATCAACCGATTCTTCAAGTATCTCCTCATATTTCTAATTACCATAATAAT…
	leo135KZN ATAAACCTATTTATCTTCTTTATACTCACTGCAATATTTATTCTACTCCTACCTATCATTACATCCAACACTCAACTATACAAAAACAACCTATACCCCCACTATGTAAAAACCACAATCTCCTACGCCTTCACCATCAGCATAATTCCGGCTATAATATTCGTATCCTCCGGACAAGAAATAATTGTCTCAAACTGACATTGACTATCAATTCAAACCCTCAAATTGTCACTAAGTTTTAAACTAGATTATTTCTCGATCATTTTCATCCCTGTAGCACTTTTCGTTACATGGTCGATCATAGAATTCTCAATATGGTACATACACACAGACCCCTATATCAACCGATTCTTCAAGTATCTCCTCATATTTCTAATTACCATAATAAT…
	leo136KZN ATAAACCTATTTATCTTCTTTATACTCACTGCAATATTTATTCTACTCCTACCTATCATTACATCCAACACTCAACTATACAAAAACAACCTATACCCCCACTATGTAAAAACCACAATCTCCTACGCCTTCACCATCAGCATAATTCCGGCTATAATATTCGTATCCTCCGGACAAGAAATAATTGTCTCAAACTGACATTGACTATCAATTCAAACCCTCAAATTGTCACTAAGTTTTAAACTAGATTATTTCTCGATCATTTTCATCCCTGTAGCACTTTTCGTTACATGGTCGATCATAGAATTCTCAATATGGTACATACACACAGACCCCTATATCAACCGATTCTTCAAGTATCTCCTCATATTTCTAATTACCATAATAAT…
	leo137KZN ATAAACCTATTTATCTTCTTTATACTCACTGCAATATTTATTCTACTCCTACCTATCATTACATCCAACACTCAACTATACAAAAACAACCTATACCCCCACTATGTAAAAACCACAATCTCCTACGCCTTCACCATCAGCATAATTCCGGCTATAATATTCGTATCCTCCGGACAAGAAATAATTGTCTCAAACTGACATTGACTATCAATTCAAACCCTCAAATTGTCACTAAGTTTTAAACTAGATTATTTCTCGATCATTTTCATCCCTGTAGCACTTTTCGTTACATGGTCGATCATAGAATTCTCAATATGGTACATACACACAGACCCCTATATCAACCGATTCTTCAAGTATCTCCTCATATTTCTAATTACCATAATAAT…
	leo138KZN ATAAACCTATTTATCTTCTTTATACTCACTGCAATATTTATTCTACTCCTACCTATCATTACATCCAACACTCAACTATACAAAAACAACCTATACCCCCACTATGTAAAAACCACAATCTCCTACGCCTTCACCATCAGCATAATTCCGGCTATAATATTCGTATCCTCCGGACAAGAAATAATTGTCTCAAACTGACATTGACTATCAATTCAAACCCTCAAATTGTCACTAAGTTTTAAACTAGATTATTTCTCGATCATTTTCATCCCTGTAGCACTTTTCGTTACATGGTCGATCATAGAATTCTCAATATGGTACATACACACAGACCCCTATATCAACCGATTCTTCAAGTATCTCCTCATATTTCTAATTACCATAATAAT…
	leo139KZN ATAAACCTATTTATCTTCTTTATACTCACTGCAATATTTATTCTACTCCTACCTATCATTACATCCAACACTCAACTATACAAAAACAACCTATACCCCCACTATGTAAAAACCACAATCTCTTACGCCTTCACCATCAGCATAATTCCGGCTATAATATTCGTATCCTCCGGACAAGAAACAATTGTCTCAAACTGACATTGACTATCAATTCAAACCCTCAAATTGTCACTAAGCTTTAAACTAGATTATTTCTCGATCATCTTCATCCCTGTAGCACTCTTCGTTACATGGTCGATCATAGAATTCTCAATATGGTACATACACACAGACCCTTATATCAACCGATTCTTCAAGTATCTCCTCATATTTCTAATCACCATAATAGT…
	leo140KZN ATAAACCTATTTATCTTCTTTATACTCACTGCAATATTTATTCTACTCCTACCTATCATTACATCCAACACTCAACTATACAAAAACAACCTATACCCCCACTATGTAAAAACCACAATCTCTTACGCCTTCACCATCAGCATAATTCCGGCTATAATATTCGTATCCTCCGGACAAGAAACAATTGTCTCAAACTGACATTGACTATCAATTCAAACCCTCAAATTGTCACTAAGCTTTAAACTAGATTATTTCTCGATCATCTTCATCCCTGTAGCACTCTTCGTTACATGGTCGATCATAGAATTCTCAATATGGTACATACACACAGACCCTTATATCAACCGATTCTTCAAGTATCTCCTCATATTTCTAATCACCATAATAGT…
	leo141KZN ATAAACCTATTTATCTTCTTTATACTCACTGCAATATTTATTCTACTCCTACCTATCATTACATCCAACACTCAACTATACAAAAACAACCTATACCCCCACTATGTAAAAACCACAATCTCTTACGCCTTCACCATCAGCATAATTCCGGCTATAATATTCGTATCCTCCGGACAAGAAACAATTGTCTCAAACTGACATTGACTATCAATTCAAACCCTCAAATTGTCACTAAGCTTTAAACTAGATTATTTCTCGATCATCTTCATCCCTGTAGCACTCTTCGTTACATGGTCGATCATAGAATTCTCAATATGGTACATACACACAGACCCTTATATCAACCGATTCTTCAAGTATCTCCTCATATTTCTAATCACCATAATAGT…
	leo142KZN ATAAACCTATTTATCTTCTTTATACTCACTGCAATATTTATTCTACTCCTACCTATCATTACATCCAACACTCAACTATACAAAAACAACCTATACCCCCACTATGTAAAAACCACAATCTCTTACGCCTTCACCATCAGCATAATTCCGGCTATAATATTCGTATCCTCCGGACAAGAAACAATTGTCTCAAACTGACATTGACTATCAATTCAAACCCTCAAATTGTCACTAAGCTTTAAACTAGATTATTTCTCGATCATCTTCATCCCTGTAGCACTCTTCGTTACATGGTCGATCATAGAATTCTCAATATGGTACATACACACAGACCCTTATATCAACCGATTCTTCAAGTATCTCCTCATATTTCTAATCACCATAATAGT…
	leo143KZN ATAAACCTATTTATCTTCTTTATACTCACTGCAATATTTATTCTACTCCTACCTATCATTACATCCAACACTCAACTATACAAAAACAACCTATACCCCCACTATGTAAAAACCACAATCTCCTACGCCTTCACCATCAGCATAATTCCGGCTATAATATTCGTATCCTCCGGACAAGAAATAATTGTCTCAAACTGACATTGACTATCAATTCAAACCCTCAAATTGTCACTAAGTTTTAAACTAGATTATTTCTCGATCATTTTCATCCCTGTAGCACTTTTCGTTACATGGTCGATCATAGAATTCTCAATATGGTACATACACACAGACCCCTATATCAACCGATTCTTCAAGTATCTCCTCATATTTCTAATTACCATAATAAT…
	leo144KZN ATAAACCTATTTATCTTCTTTATACTCACTGCAATATTTATTCTACTCCTACCTATCATTACATCCAACACTCAACTATACAAAAACAACCTATACCCCCACTATGTAAAAACCACAATCTCTTACGCCTTCACCATCAGCATAATTCCGGCTATAATATTCGTATCCTCCGGACAAGAAACAATTGTCTCAAACTGACATTGACTATCAATTCAAACCCTCAAATTGTCACTAAGCTTTAAACTAGATTATTTCTCGATCATCTTCATCCCTGTAGCACTCTTCGTTACATGGTCGATCATAGAATTCTCAATATGGTACATACACACAGACCCTTATATCAACCGATTCTTCAAGTATCTCCTCATATTTCTAATCACCATAATAGT…
	leo145KZN ATAAACCTATTTATCTTCTTTATACTCACTGCAATATTTATTCTACTCCTACCTATCATTACATCCAACACTCAACTATACAAAAACAACCTATACCCCCACTATGTAAAAACCACAATCTCCTACGCCTTCACCATCAGCATAATTCCGGCTATAATATTCGTATCCTCCGGACAAGAAATAATTGTCTCAAACTGACATTGACTATCAATTCAAACCCTCAAATTGTCACTAAGTTTTAAACTAGATTATTTCTCGATCATTTTCATCCCTGTAGCACTTTTCGTTACATGGTCGATCATAGAATTCTCAATATGGTACATACACACAGACCCCTATATCAACCGATTCTTCAAGTATCTCCTCATATTTCTAATTACCATAATAAT…
	leo146KZN ATAAACCTATTTATCTTCTTTATACTCACTGCAATATTTATTCTACTCCTACCTATCATTACATCCAACACTCAACTATACAAAAACAACCTATACCCCCACTATGTAAAAACCACAATCTCTTACGCCTTCACCATCAGCATAATTCCGGCTATAATATTCGTATCCTCCGGACAAGAAACAATTGTCTCAAACTGACATTGACTATCAATTCAAACCCTCAAATTGTCACTAAGCTTTAAACTAGATTATTTCTCGATCATCTTCATCCCTGTAGCACTCTTCGTTACATGGTCGATCATAGAATTCTCAATATGGTACATACACACAGACCCTTATATCAACCGATTCTTCAAGTATCTCCTCATATTTCTAATCACCATAATAGT…
	leo147KZN ATAAACCTATTTATCTTCTTTATACTCACTGCAATATTTATTCTACTCCTACCTATCATTACATCCAACACTCAACTATACAAAAACAACCTATACCCCCACTATGTAAAAACCACAATCTCTTACGCCTTCACCATCAGCATAATTCCGGCTATAATATTCGTATCCTCCGGACAAGAAACAATTGTCTCAAACTGACATTGACTATCAATTCAAACCCTCAAATTGTCACTAAGCTTTAAACTAGATTATTTCTCGATCATCTTCATCCCTGTAGCACTCTTCGTTACATGGTCGATCATAGAATTCTCAATATGGTACATACACACAGACCCTTATATCAACCGATTCTTCAAGTATCTCCTCATATTTCTAATCACCATAATAGT…
	leo148KZN ATAAACCTATTTATCTTCTTTATACTCACTGCAATATTTATTCTACTCCTACCTATCATTACATCCAACACTCAACTATACAAAAACAACCTATACCCCCACTATGTAAAAACCACAATCTCTTACGCCTTCACCATCAGCATAATTCCGGCTATAATATTCGTATCCTCCGGACAAGAAACAATTGTCTCAAACTGACATTGACTATCAATTCAAACCCTCAAATTGTCACTAAGCTTTAAACTAGATTATTTCTCGATCATCTTCATCCCTGTAGCACTCTTCGTTACATGGTCGATCATAGAATTCTCAATATGGTACATACACACAGACCCTTATATCAACCGATTCTTCAAGTATCTCCTCATATTTCTAATCACCATAATAGT…
	leo149KZN ATAAACCTATTTATCTTCTTTATACTCACTGCAATATTTATTCTACTCCTACCTATCATTACATCCAACACTCAACTATACAAAAACAACCTATACCCCCACTATGTAAAAACCACAATCTCCTACGCCTTCACCATCAGCATAATTCCGGCTATAATATTCGTATCCTCCGGACAAGAAATAATTGTCTCAAACTGACATTGACTATCAATTCAAACCCTCAAATTGTCACTAAGTTTTAAACTAGATTATTTCTCGATCATTTTCATCCCTGTAGCACTTTTCGTTACATGGTCGATCATAGAATTCTCAATATGGTACATACACACAGACCCCTATATCAACCGATTCTTCAAGTATCTCCTCATATTTCTAATTACCATAATAAT…
	leo150KZN ATAAACCTATTTATCTTCTTTATACTCACTGCAATATTTATTCTACTCCTACCTATCATTACATCCAACACTCAACTATACAAAAACAACCTATACCCCCACTATGTAAAAACCACAATCTCCTACGCCTTCACCATCAGCATAATTCCGGCTATAATATTCGTATCCTCCGGACAAGAAATAATTGTCTCAAACTGACATTGACTATCAATTCAAACCCTCAAATTGTCACTAAGTTTTAAACTAGATTATTTCTCGATCATTTTCATCCCTGTAGCACTTTTCGTTACATGGTCGATCATAGAATTCTCAATATGGTACATACACACAGACCCCTATATCAACCGATTCTTCAAGTATCTCCTCATATTTCTAATTACCATAATAAT…
	leo151KZN ATAAACCTATTTATCTTCTTTATACTCACTGCAATATTTATTCTACTCCTACCTATCATTACATCCAACACTCAACTATACAAAAACAACCTATACCCCCACTATGTAAAAACCACAATCTCTTACGCCTTCACCATCAGCATAATTCCGGCTATAATATTCGTATCCTCCGGACAAGAAACAATTGTCTCAAACTGACATTGACTATCAATTCAAACCCTCAAATTGTCACTAAGCTTTAAACTAGATTATTTCTCGATCATCTTCATCCCTGTAGCACTCTTCGTTACATGGTCGATCATAGAATTCTCAATATGGTACATACACACAGACCCTTATATCAACCGATTCTTCAAGTATCTCCTCATATTTCTAATCACCATAATAGT…
	leo152KZN ATAAACCTATTTATCTTCTTTATACTCACTGCAATATTTATTCTACTCCTACCTATCATTACATCCAACACTCAACTATACAAAAACAACCTATACCCCCACTATGTAAAAACCACAATCTCCTACGCCTTCACCATCAGCATAATTCCGGCTATAATATTCGTATCCTCCGGACAAGAAATAATTGTCTCAAACTGACATTGACTATCAATTCAAACCCTCAAATTGTCACTAAGTTTTAAACTAGATTATTTCTCGATCATTTTCATCCCTGTAGCACTTTTCGTTACATGGTCGATCATAGAATTCTCAATATGGTACATACACACAGACCCCTATATCAACCGATTCTTCAAGTATCTCCTCATATTTCTAATTACCATAATAAT…
	leo153KZN ATAAACCTATTTATCTTCTTTATACTCACTGCAATATTTATTCTACTCCTACCTATCATTACATCCAACACTCAACTATACAAAAACAACCTATACCCCCACTATGTAAAAACCACAATCTCTTACGCCTTCACCATCAGCATAATTCCGGCTATAATATTCGTATCCTCCGGACAAGAAACAATTGTCTCAAACTGACATTGACTATCAATTCAAACCCTCAAATTGTCACTAAGCTTTAAACTAGATTATTTCTCGATCATCTTCATCCCTGTAGCACTCTTCGTTACATGGTCGATCATAGAATTCTCAATATGGTACATACACACAGACCCTTATATCAACCGATTCTTCAAGTATCTCCTCATATTTCTAATCACCATAATAGT…
	leo154KZN ATAAACCTATTTATCTTCTTTATACTCACTGCAATATTTATTCTACTCCTACCTATCATTACATCCAACACTCAACTATACAAAAACAACCTATACCCCCACTATGTAAAAACCACAATCTCCTACGCCTTCACCATCAGCATAATTCCGGCTATAATATTCGTATCCTCCGGACAAGAAATAATTGTCTCAAACTGACATTGACTATCAATTCAAACCCTCAAATTGTCACTAAGTTTTAAACTAGATTATTTCTCGATCATTTTCATCCCTGTAGCACTTTTCGTTACATGGTCGATCATAGAATTCTCAATATGGTACATACACACAGACCCCTATATCAACCGATTCTTCAAGTATCTCCTCATATTTCTAATTACCATAATAAT…
	leo155KZN ATAAACCTATTTATCTTCTTTATACTCACTGCAATATTTATTCTACTCCTACCTATCATTACATCCAACACTCAACTATACAAAAACAACCTATACCCCCACTATGTAAAAACCACAATCTCCTACGCCTTCACCATCAGCATAATTCCGGCTATAATATTCGTATCCTCCGGACAAGAAATAATTGTCTCAAACTGACATTGACTATCAATTCAAACCCTCAAATTGTCACTAAGTTTTAAACTAGATTATTTCTCGATCATTTTCATCCCTGTAGCACTTTTCGTTACATGGTCGATCATAGAATTCTCAATATGGTACATACACACAGACCCCTATATCAACCGATTCTTCAAGTATCTCCTCATATTTCTAATTACCATAATAAT…
	leo156KZN ATAAACCTATTTATCTTCTTTATACTCACTGCAATATTTATTCTACTCCTACCTATCATTA?ATCCAACACTCAACTATACAAAAACAACCTATACCCCCACTATGTAAAAACCACAATCTCTTACGCCTTCACCATCAGCATAATTCC?GCTATAATATTCGTATCCTCCGGACAAGAAACAATTGTCTCAAACTGACATTGACTATCAATTCAAACCCTCAAATTGTCACTAAGCTTTAAACTAGATTATTTCTCGATCATCTTCA?CCCTGTAGCACTTTTCGTTACATG?TCGATCATAGAATTCTCAATATGGTACATACACACAGACCCTTATATCAACCGATTCTTCAAGTATCTCCTCATATTTCTAATTACCATAATAAT…
	leo157KZN ATAAACCTATTTATCTTCTTTATACTCACTGCAATATTTATTCTACTCCTACCTATCATTACATCCAACACTCAACTATACAAAAACAACCTATACCCCCACTATGTAAAAACCACAATCTCTTACGCCTTCACCATCAGCATAATTCCGGCTATAATATTCGTATCCTCCGGACAAGAAACAATTGTCTCAAACTGACATTGACTATCAATTCAAACCCTCAAATTGTCACTAAGCTTTAAACTAGATTATTTCTCGATCATCTTCATCCCTGTAGCACTCTTCGTTACATGGTCGATCATAGAATTCTCAATATGGTACATACACACAGACCCTTATATCAACCGATTCTTCAAGTATCTCCTCATATTTCTAATCACCATAATAGT…
	leo158KZN ATAAACCTATTTATCTTCTTTATACTCACTGCAATATTTATTCTACTCCTACCTATCATTACATCCAACACTCAACTATACAAAAACAACCTATACCCCCACTATGTAAAAACCACAATCTCCTACGCCTTCACCATCAGCATAATTCCGGCTATAATATTCGTATCCTCCGGACAAGAAATAATTGTCTCAAACTGACATTGACTATCAATTCAAACCCTCAAATTGTCACTAAGTTTTAAACTAGATTATTTCTCGATCATTTTCATCCCTGTAGCACTTTTCGTTACATGGTCGATCATAGAATTCTCAATATGGTACATACACACAGACCCCTATATCAACCGATTCTTCAAGTATCTCCTCATATTTCTAATTACCATAATAAT…
	leo159KZN ATAAACCTATTTATCTTCTTTATACTCACTGCAATATTTATTCTACTCCTACCTATCATTACATCCAACACTCAACTATACAAAAACAACCTATACCCCCACTATGTAAAAACCACAATCTCCTACGCCTTCACCATCAGCATAATTCCGGCTATAATATTCGTATCCTCCGGACAAGAAATAATTGTCTCAAACTGACATTGACTATCAATTCAAACCCTCAAATTGTCACTAAGTTTTAAACTAGATTATTTCTCGATCATTTTCATCCCTGTAGCACTTTTCGTTACATGGTCGATCATAGAATTCTCAATATGGTACATACACACAGACCCCTATATCAACCGATTCTTCAAGTATCTCCTCATATTTCTAATTACCATAATAAT…
	leo160KZN ATAAACCTATTTATCTTCTTTATACTCACTGCAATATTTATTCTACTCCTACCTATCATTACATCCAACACTCAACTATACAAAAACAACCTATACCCCCACTATGTAAAAACCACAATCTCCTACGCCTTCACCATCAGCATAATTCCGGCTATAATATTCGTATCCTCCGGACAAGAAATAATTGTCTCAAACTGACATTGACTATCAATTCAAACCCTCAAATTGTCACTAAGTTTTAAACTAGATTATTTCTCGATCATTTTCATCCCTGTAGCACTTTTCGTTACATGGTCGATCATAGAATTCTCAATATGGTACATACACACAGACCCCTATATCAACCGATTCTTCAAGTATCTCCTCATATTTCTAATTACCATAATAAT…
	leo161KZN ATAAACCTATTTATCTTCTTTATACTCACTGCAATATTTATTCTACTCCTACCTATCATTACATCCAACACTCAACTATACAAAAACAACCTATACCCCCACTATGTAAAAACCACAATCTCCTACGCCTTCACCATCAGCATAATTCCGGCTATAATATTCGTATCCTCCGGACAAGAAATAATTGTCTCAAACTGACATTGACTATCAATTCAAACCCTCAAATTGTCACTAAGTTTTAAACTAGATTATTTCTCGATCATTTTCATCCCTGTAGCACTTTTCGTTACATGGTCGATCATAGAATTCTCAATATGGTACATACACACAGACCCCTATATCAACCGATTCTTCAAGTATCTCCTCATATTTCTAATTACCATAATAAT…
	leo165EC ATAAACCTATTTATCTTCTTTATACTCACTGCAATATTTATTCTACTCCTACCTATCATTACATCCAACACTCAACTATACAAAAACAACCTATACCCCCACTATGTAAAAACCACAATCTCTTACGCTTTCACCATCAGTATAATTCCGGCTATAATATTCGTATCCTCCGGACAAGAAACAATTGTCTCAAACTGACATTGACTATCAATTCAAACCCTCAAATTGTCACTAAGCTTTAAACTAGATTATTTCTCGATCATCTTCATCCCTGTAGCACTTTTCGTTACATGGTCGATCATAGAATTCTCAATATGGTACATACACACAGACCCTTATATCAACCGATTCTTCAAGTATCTCCTCATATTTCTAATTACCATAATAATC…
	leo167EC ATAAACCTATTTATCTTCTTTATACTCACTGCAATATTTATTCTACTCCTACCTATCATTACATCCAACACTCAACTATACAAAAACAACCTATACCCCCACTATGTAAAAACCACAATCTCTTACGCTTTCACCATCAGTATAATTCCGGCTATAATATTCGTATCCTCCGGACAAGAAACAATTGTCTCAAACTGACATTGACTATCAATTCAAACCCTCAAATTGTCACTAAGCTTTAAACTAGATTATTTCTCGATCATCTTCATCCCTGTAGCACTTTTCGTTACATGGTCGATCATAGAATTCTCAATATGGTACATACACACAGACCCTTATATCAACCGATTCTTCAAGTATCTCCTCATATTTCTAATTACCATAATAATC…
	leo168EC ATAAACCTATTTATCTTCTTTATACTCACTGCAATATTTATTCTACTCCTACCTATCATTACATCCAACACTCAACTATACAAAAACAACCTATACCCCCACTATGTAAAAACCACAATCTCTTACGCTTTCACCATCAGTATAATTCCGGCTATAATATTCGTATCCTCCGGACAAGAAACAATTGTCTCAAACTGACATTGACTATCAATTCAAACCCTCAAATTGTCACTAAGCTTTAAACTAGATTATTTCTCGATCATCTTCATCCCTGTAGCACTTTTCGTTACATGGTCGATCATAGAATTCTCAATATGGTACATACACACAGACCCTTATATCAACCGATTCTTCAAGTATCTCCTCATATTTCTAATTACCATAATAATC…
	Lion89 ATAAACCTATTTGCCTCCTTTATACTCACTTCAATATTTATGCTACTCCTACCTATTATTATATCCAACACTCAACTATACAAAAACAACCTATACCCCCACTATGTGAAAACCACAATCTCTTATGCCTTCGCCATCAGCATAATTCCGGCCATAATATTCGTCTCCTCCGGACAAGAAACAATCGTCTCAAACTGACACTGACTGTCAATTCAAACTCTCAAGTTGTCACTAAGCTTTAAACTAGATTATTTCTCGATCATTTTCATCCCTGTAGCACTTTTCGTTACATGGTCGATCATGGAATTCTCAATATGGTACATGCACACAGATCCTTATATTAACCGATTCTTCAAGTATCTCCTCATATTTCTAATCACCATAATAATCCT…
	Lion21 ATAAACCTATTTACCTCCTTTATACTCACTTCAATATTTATGTTACTCCTACCTATTATTATATCCAACACTCAACTATACAAAAACAACCTATACCCCCACTATGTAAAAACCACAATCTCTTATGCCTTCGCCATCAGCATAATTCCGGCCATAATATTCGTCTCCTCCGGACAAGAAACAATCGTCTCAAACTGACACTGACTGTCAATTCAAACTCTCAAGTTGTCACTAAGCTTTAAACTAGACTATTTCTCGATCATTTTCATCCCTGTAGCACTTTTCGTTACATGGTCGATCATGGAATTCTCAATATGGTACATGCACACAGATCCTTATATTAACCGATTCTTCAAGTATCTCCTCATATTTCTAATCACCATAATAATCCT…
	Lion42 ATAAACCTATTTACCTCCTTTATACTCACTTCAATATTTATGTTACTCCTACCTATCATTATATCCAACACTCAACTATACAAAAACAACCTATACCCCCACTATGTAAAAACCACAATCTCTTATGCCTTCGCCATCAGCATAATTCCGGCCATAATATTCGTCTCCTCCGGACAAGAAACAATCGTCTCAAACTGACACTGACTGTCAATTCAAACTCTCAAGTTGTCACTAAGCTTTAAACTAGACTATTTCTCGATCATTTTCATCCCTGTAGCACTTTTCGTTACATGGTCGATCATGGAATTCTCAATATGGTACATGCACACAGATCCTTATATTAACCGATTCTTCAAGTATCTCCTCATATTTCTAATCACCATAATAATCCT…
	P.p.fusca ??????????????????????????????????????????????????????????????????????????????????????????CTATACCCTCACTATGTAAAAACCACGATCTCTTATGCCTTCGCCATCAGCATAGTTCCGGTTATAATATTCATTTCCTCCGGACACGAAACAATTATCTCAAACTGACATTGACTATCAATTCAAACCCTCAAATTGTCACTAAGCTTTAAACTAGATTATTTCTCGATCACCTTCATCCCTGTAGCACTTTTCGTTACATGATCGATCATAGAATTCTCAATATGGTACATACACACAGACCCCTATATTAACCGATTCTTTAAGTATCTCCTCATATTTCTAATCACCATAATGAT…
	P.p.japonesis ATAAACCTATTTATCTTCTTTATACTCACTGCAATATTTATTCTACTCCTACCTATCATTATATCCAACACTCAACTATACAAAAATAACCTATACCCCCACTATGTAAAAACCACAATCTCTTACGCCTTCACCATCAGCATAATCCCGGCTATAATATTCGTTTCCTCCGGACAAGAAACAATTGTCTCAAACTGACATTGACTATCAATTCAAACCCTCAAATTGTCACTAAGCTTTAAACTAGATTACTTCTCGACCATCTTCATCCCTGTAGCGCTTTTCGTTACATGATCGATCATAGAATTCTCAATATGATACATACACACAGACCCTTATATCAACCGATTTTTCAAGTATCTCCTCATATTTCTAATCACTATAA…
P.p.nimr ATAAACCTATTTATCTTCTTTATACTCACTGCAATATTTATTCTACTCCTACCTATCATTATATCCAACACTCAGCTATACAAAAACAACCTATACCCCCACTATGTAAAAACCACAATCTCTTACGCCTTCACCATCAGCATAATTCCGGCTATAATATTCGTTTCCTCCGGACAAGAAACAATTGTCTCAAACTGACATTGACTATCAATTCAAACCCTCAAATTGTCACTAAGCTTCAAACTAGATTATTTCTCGATCATCTTCATCCCTGTAGCACTTTTCGTTACATGGTCGATCATGGAATTCTCAATATGGTACATACATACAGACCCTTATATCAACCGATTCTTCAAGTATCTCCTCATATTTCTAATCACTATAATAATC…
